# Supplementary material for: Leveraging functional genomic annotations and genome coverage to improve polygenic prediction of complex traits within and between ancestries
Source: Nat Genet. 2024 Apr 30;56(5):767–77. doi: 10.1038/s41588-024-01704-y (PMC11096109; doi:10.1038/s41588-024-01704-y)
Supplement: Supplementary file 4 — Supplementary Tables 1–9. [file 41588_2024_1704_MOESM4_ESM.xlsx]

## Sheet: Contents
List of Supplemenary Tables:
Supplementary Table 1. Description of 50 UKB complex traits analysed in this study
Supplementary Table 2. Estimation of SNP-based heritability for 28 independent UKB traits
Supplementary Table 3. Mean prediction accuracy, regression slope and AUC in the UKB cross-validation for 28 independent traits
Supplementary Table 4. Cross-ancestry prediction accuracy in 18 well-powered independent UKB traits
Supplementary Table 5. Cross-ancestry prediction accuracy in UKB East Asian population using training data from UKB-EUR and BBJ (Biobank Japan) for 8 traits
Supplementary Table 6. Cross-ancestry prediction accuracy in UKB African population using training data from UKB-EUR and PAGE (mixed African ancestry) for 8 traits
Supplementary Table 7. Out-of-sample prediction accuracy in European ancestry using external summary statistics
Supplementary Table 8. Mean prediction accuracy, regression slope and AUC in the UKB cross-validation for the remaining 22 non-independent traits
Supplementary Table 9. Contribution of selected functional categories to prediction accuracy and estimation of functional genetic architecture in 28 complex traits

## Sheet: ST1
Supplementary Table 1. Description of 50 UKB complex traits analysed in this study
Trait Acronym	Trait Description	UKB ID	N.EUR	N.CVmean	N.SAS	N.EAS	N.AFR	N.total	Category	Independent
AMena	Age when periods started	2714	179144	161230	4109	1437	3676	188695	Reproductive	Yes
AMeno	Age at menopause	3581	105631	95067.9	2207	690	1601	110334	Reproductive	Yes
Allergic	Hayfever, allergic rhinitis or eczema	6152_9	340512	306461	9129	2188	6847	359299	Disease	Yes
Asthma	Asthma	6152_8	340512	306461	9129	2188	6847	359299	Disease	Yes
BMI	Body mass index	21001	340022	306020	9232	2239	6887	358998	Physical measure	Yes
BW	Birth weight	20022	194023	174621	2638	819	1711	199553	Reproductive	Yes
CHL	Cholesterol	30690	325302	292772	8954	2139	6564	343552	Blood biomarker	Yes
Dyslp	Dyslipidemia	E78 + 1473	341186	307067	9436	2252	7006	360503	Disease	Yes
EA	Education attainment	845 + 6138 - 6138	337408	303667	8815	2079	6508	355429	Cognitive	Yes
GLAUC	Glaucoma	ICD10: H40,H42 + 1277 + 6148_2	341186	307067	9436	2252	7006	360503	Disease	Yes
HBP	High blood pressure	6150_4	340404	306364	9138	2198	6876	359237	Disease	Yes
HT	Standing height	50	340413	306372	9245	2242	6902	359422	Physical measure	Yes
LMC	Lymphocyte count	30120	330174	297157	9039	2187	6594	348597	Blood cell count	Yes
MTCIM	Mean time to correctly identify matches	20023	338592	304733	8684	2106	6472	356470	Behavior	Yes
NTS	Neuroticism score	20127	276413	248772	5933	1368	4627	288851	Cognitive	Yes
NeuC	Neutrophill count	30140	330316	297284	9037	2187	6595	348738	Blood cell count	Yes
PEF	Peak expiratory flow	3064	311334	280201	8575	2093	6300	328864	Physical measure	Yes
PLC	Platelet count	30080	330896	297806	9065	2189	6612	349365	Blood cell count	Yes
PR	Pulse rate	4194	113639	102275	5745	1013	3934	124535	Physical measure	Yes
RBC	Red blood cell (erythrocyte) count	30010	330974	297877	9068	2188	6616	349449	Blood cell count	Yes
Risk_taking	Risk taking	2040	328919	296027	8261	1924	6407	346107	Behavior	Yes
T2D	Type 2 diabetes	E11 + 1223	341186	307067	9436	2252	7006	360503	Disease	Yes
Tprotein	Total Protein	30860	297515	267764	8167	1948	6080	314255	Blood biomarker	Yes
Urea	Urea	30670	324822	292340	8935	2135	6554	343038	Blood biomarker	Yes
VV	Varicose veins	ICD10: I83,I86	341186	307067	9436	2252	7006	360503	Disease	Yes
VitD	VitD adjust by month	30890	311047	279942	7973	2067	6369	328031	Blood biomarker	Yes
WHRadjBMI	wasit/hip circumefernce ratio adjusted by BMI	48/49 adj by 21001	173785	156406	6125	1118	3006	184337	Physical measure	Yes
hBMD	Heel bone mineral density (BMD)	78	193933	174540	3007	1026	2482	200802	Physical measure	Yes
DBP	Diastolic blood pressure	4079	318819	286937	9116	2138	6861	337513	Physical measure	No
BC	Malignant neoplasm of female breast	ICD10: C50.0 C50.1 C50.2 C50.3 C50.4 C50.5 C50.6 C50.8 C50.9; ICD9: 1740 - 1749	295607	266046	8964	2125	6546	313774	Disease	No
SBP	Systolic blood pressure	4080	318815	286934	9115	2138	6861	337508	Physical measure	No
WBC	White blood cell (leukocyte) count	30000	330830	297747	9069	2189	6616	349307	Blood cell count	No
HDL	HDL cholesterol	30760	297718	267946	8160	1949	6081	314453	Blood biomarker	No
FIS	Fluid intelligence score	20016	111899	100709	4413	877	3292	120679	Cognitive	No
Albumin	Albumin	30600	297860	268074	8166	1947	6080	314598	Blood biomarker	No
RetC	Reticulocyte count	30250	325135	292622	8827	2141	6444	343139	Blood cell count	No
BFP	Body fat percentage	23099	335026	301523	9203	2213	6797	353852	Physical measure	No
Irritability	Irritability	1940	326058	293452	8300	1959	6451	343360	Behavior	No
HGSR	Hand grip strength (right)	47	339795	305816	9328	2240	6900	358883	Physical measure	No
FVC	Forced vital capacity (FVC)	3062	311274	280147	8574	2093	6300	328802	Physical measure	No
AFLB	Age at first live birth	2754	124203	111783	3065	760	2600	130846	Reproductive	No
BMR	Basal metabolic rate	23105	335206	301685	9205	2217	6800	354041	Physical measure	No
WC	Waist circumference	48	340579	306521	9350	2243	6917	359708	Physical measure	No
FEV	Forced expiratory volume in 1-second (FEV1)	3063	311313	280182	8575	2093	6301	328844	Physical measure	No
FFR	FEV1/FVC ratio	3063/3062	311265	280138	8570	2090	6293	328779	Physical measure	No
HGSL	Hand grip strength (left)	46	339773	305796	9320	2241	6907	358859	Physical measure	No
ImpLegR	Impedance of leg (right)	23107	335166	301649	9203	2217	6799	353998	Physical measure	No
MNC	Monocyte count	30130	330068	297061	9029	2187	6589	348476	Blood cell count	No
RBCDW	Red blood cell (erythrocyte) distribution width	30070	330550	297495	9021	2183	6571	348928	Blood cell count	No
HC	Hip circumference	49	340498	306448	9347	2243	6913	359621	Physical measure	No

## Sheet: ST2
Supplementary Table 2. Estimation of SNP-based heritability for 28 independent UKB traits
For binary traits, the estimate is mapped to the liability scale, assuming the population prevalence is the same as the sample prevalence in the UK Biobank.
Trait	Method	hsq estimation	Prevalence	hsq in liability scale
AMena	LDpred2	0.172
AMena	SBayesR	0.241
AMena	SBayesR-eigen_1M	0.231
AMena	SBayesR-eigen_7M	0.244
AMena	SBayesRC-eigen_1M	0.219
AMena	SBayesRC-eigen_7M	0.259
AMena	sLDSC	0.224
AMeno	LDpred2	0.155
AMeno	SBayesR	0.163
AMeno	SBayesR-eigen_1M	0.15
AMeno	SBayesR-eigen_7M	0.161
AMeno	SBayesRC-eigen_1M	0.144
AMeno	SBayesRC-eigen_7M	0.19
AMeno	sLDSC	0.118
Allergic	LDpred2	0.064	0.233	0.122
Allergic	SBayesR	0.084	0.233	0.161
Allergic	SBayesR-eigen_1M	0.078	0.233	0.149
Allergic	SBayesR-eigen_7M	0.084	0.233	0.161
Allergic	SBayesRC-eigen_1M	0.078	0.233	0.149
Allergic	SBayesRC-eigen_7M	0.097	0.233	0.185
Allergic	sLDSC	0.08	0.233	0.153
Asthma	LDpred2	0.041	0.115	0.111
Asthma	SBayesR	0.064	0.115	0.173
Asthma	SBayesR-eigen_1M	0.059	0.115	0.159
Asthma	SBayesR-eigen_7M	0.062	0.115	0.168
Asthma	SBayesRC-eigen_1M	0.06	0.115	0.162
Asthma	SBayesRC-eigen_7M	0.077	0.115	0.208
Asthma	sLDSC	0.066	0.115	0.178
BMI	LDpred2	0.178
BMI	SBayesR	0.274
BMI	SBayesR-eigen_1M	0.265
BMI	SBayesR-eigen_7M	0.292
BMI	SBayesRC-eigen_1M	0.261
BMI	SBayesRC-eigen_7M	0.3
BMI	sLDSC	0.243
BW	LDpred2	0.093
BW	SBayesR	0.128
BW	SBayesR-eigen_1M	0.119
BW	SBayesR-eigen_7M	0.127
BW	SBayesRC-eigen_1M	0.119
BW	SBayesRC-eigen_7M	0.15
BW	sLDSC	0.122
CHL	LDpred2	0.123
CHL	SBayesR	0.157
CHL	SBayesR-eigen_1M	0.153
CHL	SBayesR-eigen_7M	0.163
CHL	SBayesRC-eigen_1M	0.153
CHL	SBayesRC-eigen_7M	0.178
CHL	sLDSC	0.117
Dyslp	LDpred2	0.048	0.185	0.102
Dyslp	SBayesR	0.081	0.185	0.171
Dyslp	SBayesR-eigen_1M	0.076	0.185	0.161
Dyslp	SBayesR-eigen_7M	0.08	0.185	0.169
Dyslp	SBayesRC-eigen_1M	0.074	0.185	0.157
Dyslp	SBayesRC-eigen_7M	0.09	0.185	0.19
Dyslp	sLDSC	0.06	0.185	0.127
EA	LDpred2	0.222
EA	SBayesR	0.287
EA	SBayesR-eigen_1M	0.27
EA	SBayesR-eigen_7M	0.305
EA	SBayesRC-eigen_1M	0.266
EA	SBayesRC-eigen_7M	0.312
EA	sLDSC	0.231
GLAUC	LDpred2	0.018	0.023	0.135
GLAUC	SBayesR	0.025	0.023	0.188
GLAUC	SBayesR-eigen_1M	0.022	0.023	0.166
GLAUC	SBayesR-eigen_7M	0.02	0.023	0.15
GLAUC	SBayesRC-eigen_1M	0.022	0.023	0.166
GLAUC	SBayesRC-eigen_7M	0.028	0.023	0.211
GLAUC	sLDSC	0.019	0.023	0.143
HBP	LDpred2	0.098	0.266	0.178
HBP	SBayesR	0.141	0.266	0.256
HBP	SBayesR-eigen_1M	0.135	0.266	0.245
HBP	SBayesR-eigen_7M	0.144	0.266	0.261
HBP	SBayesRC-eigen_1M	0.13	0.266	0.236
HBP	SBayesRC-eigen_7M	0.155	0.266	0.281
HBP	sLDSC	0.133	0.266	0.241
HT	LDpred2	0.353
HT	SBayesR	0.572
HT	SBayesR-eigen_1M	0.554
HT	SBayesR-eigen_7M	0.629
HT	SBayesRC-eigen_1M	0.555
HT	SBayesRC-eigen_7M	0.644
HT	sLDSC	0.46
LMC	LDpred2	0.174
LMC	SBayesR	0.226
LMC	SBayesR-eigen_1M	0.219
LMC	SBayesR-eigen_7M	0.239
LMC	SBayesRC-eigen_1M	0.222
LMC	SBayesRC-eigen_7M	0.256
LMC	sLDSC	0.206
MTCIM	LDpred2	0.113
MTCIM	SBayesR	0.092
MTCIM	SBayesR-eigen_1M	0.086
MTCIM	SBayesR-eigen_7M	0.092
MTCIM	SBayesRC-eigen_1M	0.079
MTCIM	SBayesRC-eigen_7M	0.096
MTCIM	sLDSC	0.078
NTS	LDpred2	0.094
NTS	SBayesR	0.124
NTS	SBayesR-eigen_1M	0.118
NTS	SBayesR-eigen_7M	0.126
NTS	SBayesRC-eigen_1M	0.109
NTS	SBayesRC-eigen_7M	0.133
NTS	sLDSC	0.118
NeuC	LDpred2	0.145
NeuC	SBayesR	0.192
NeuC	SBayesR-eigen_1M	0.187
NeuC	SBayesR-eigen_7M	0.204
NeuC	SBayesRC-eigen_1M	0.186
NeuC	SBayesRC-eigen_7M	0.217
NeuC	sLDSC	0.17
PEF	LDpred2	0.105
PEF	SBayesR	0.142
PEF	SBayesR-eigen_1M	0.136
PEF	SBayesR-eigen_7M	0.145
PEF	SBayesRC-eigen_1M	0.13
PEF	SBayesRC-eigen_7M	0.157
PEF	sLDSC	0.128
PLC	LDpred2	0.312
PLC	SBayesR	0.333
PLC	SBayesR-eigen_1M	0.327
PLC	SBayesR-eigen_7M	0.365
PLC	SBayesRC-eigen_1M	0.331
PLC	SBayesRC-eigen_7M	0.383
PLC	sLDSC	0.262
PR	LDpred2	0.105
PR	SBayesR	0.153
PR	SBayesR-eigen_1M	0.139
PR	SBayesR-eigen_7M	0.145
PR	SBayesRC-eigen_1M	0.137
PR	SBayesRC-eigen_7M	0.173
PR	sLDSC	0.14
RBC	LDpred2	0.148
RBC	SBayesR	0.261
RBC	SBayesR-eigen_1M	0.255
RBC	SBayesR-eigen_7M	0.282
RBC	SBayesRC-eigen_1M	0.257
RBC	SBayesRC-eigen_7M	0.298
RBC	sLDSC	0.208
Risk_taking	LDpred2	0.046	0.265	0.084
Risk_taking	SBayesR	0.059	0.265	0.107
Risk_taking	SBayesR-eigen_1M	0.053	0.265	0.096
Risk_taking	SBayesR-eigen_7M	0.055	0.265	0.1
Risk_taking	SBayesRC-eigen_1M	0.051	0.265	0.093
Risk_taking	SBayesRC-eigen_7M	0.061	0.265	0.111
Risk_taking	sLDSC	0.051	0.265	0.093
T2D	LDpred2	0.056	0.055	0.236
T2D	SBayesR	0.058	0.055	0.245
T2D	SBayesR-eigen_1M	0.053	0.055	0.224
T2D	SBayesR-eigen_7M	0.056	0.055	0.236
T2D	SBayesRC-eigen_1M	0.053	0.055	0.224
T2D	SBayesRC-eigen_7M	0.065	0.055	0.274
T2D	sLDSC	0.054	0.055	0.228
Tprotein	LDpred2	0.116
Tprotein	SBayesR	0.188
Tprotein	SBayesR-eigen_1M	0.179
Tprotein	SBayesR-eigen_7M	0.199
Tprotein	SBayesRC-eigen_1M	0.181
Tprotein	SBayesRC-eigen_7M	0.218
Tprotein	sLDSC	0.16
Urea	LDpred2	0.085
Urea	SBayesR	0.133
Urea	SBayesR-eigen_1M	0.129
Urea	SBayesR-eigen_7M	0.136
Urea	SBayesRC-eigen_1M	0.123
Urea	SBayesRC-eigen_7M	0.147
Urea	sLDSC	0.123
VV	LDpred2	0.033	0.03	0.208
VV	SBayesR	0.028	0.03	0.176
VV	SBayesR-eigen_1M	0.025	0.03	0.158
VV	SBayesR-eigen_7M	0.025	0.03	0.158
VV	SBayesRC-eigen_1M	0.025	0.03	0.158
VV	SBayesRC-eigen_7M	0.033	0.03	0.208
VV	sLDSC	0.03	0.03	0.189
VitD	LDpred2	0.071
VitD	SBayesR	0.108
VitD	SBayesR-eigen_1M	0.102
VitD	SBayesR-eigen_7M	0.11
VitD	SBayesRC-eigen_1M	0.098
VitD	SBayesRC-eigen_7M	0.119
VitD	sLDSC	0.078
WHRadjBMI	LDpred2	0.087
WHRadjBMI	SBayesR	0.081
WHRadjBMI	SBayesR-eigen_1M	0.074
WHRadjBMI	SBayesR-eigen_7M	0.074
WHRadjBMI	SBayesRC-eigen_1M	0.074
WHRadjBMI	SBayesRC-eigen_7M	0.091
WHRadjBMI	sLDSC	0.077
hBMD	LDpred2	0.205
hBMD	SBayesR	0.327
hBMD	SBayesR-eigen_1M	0.318
hBMD	SBayesR-eigen_7M	0.343
hBMD	SBayesRC-eigen_1M	0.321
hBMD	SBayesRC-eigen_7M	0.374
hBMD	sLDSC	0.282

## Sheet: ST3
Supplementary Table 3. Mean prediction accuracy, regression slope and AUC in the UKB cross-validation for 28 independent traits
Trait	SNPset	Method	Prediction accuracy (r2)	Slope	AUC	Effect/SD_PRS	OR/SD_PRS
AMena	HapMap3	LDpred-funct	0.0947638	0.994394
AMena	HapMap3	LDpred-funct_noAnnot	0.0943383	0.991932
AMena	HapMap3	LDpred2	0.1006	1.12281
AMena	HapMap3	MegaPRS	0.102149	1.00998
AMena	HapMap3	MegaPRS_noAnnot	0.100861	1.12643
AMena	HapMap3	P+T	0.0603022	0.278284
AMena	HapMap3	SBayesR	0.102006	0.98347
AMena	HapMap3	SBayesRC	0.103377	0.987719
AMena	HapMap3	SBayesRC_noAnnot	0.102004	0.993375
AMena	MAF 0.01	LDpred-funct	0.0987435	0.993009
AMena	MAF 0.01	LDpred-funct_noAnnot	0.0867059	0.970777
AMena	MAF 0.01	MegaPRS	0.106461	0.969031
AMena	MAF 0.01	MegaPRS_noAnnot	0.103464	1.20267
AMena	MAF 0.01	P+T	0.0521499	0.292651
AMena	MAF 0.01	SBayesRC	0.111848	0.994189
AMena	MAF 0.01	SBayesRC_noAnnot	0.103114	1.00264
AMeno	HapMap3	LDpred-funct	0.0616078	0.938591
AMeno	HapMap3	LDpred-funct_noAnnot	0.0538083	0.928561
AMeno	HapMap3	LDpred2	0.0592843	0.995286
AMeno	HapMap3	MegaPRS	0.0662673	0.987908
AMeno	HapMap3	MegaPRS_noAnnot	0.0625508	1.1699
AMeno	HapMap3	P+T	0.0384893	0.433959
AMeno	HapMap3	SBayesR	0.0651356	0.997742
AMeno	HapMap3	SBayesRC	0.0695233	1.00378
AMeno	HapMap3	SBayesRC_noAnnot	0.0658738	1.0039
AMeno	MAF 0.01	LDpred-funct	0.065666	0.93677
AMeno	MAF 0.01	LDpred-funct_noAnnot	0.0495761	0.927298
AMeno	MAF 0.01	MegaPRS	0.0715163	0.985161
AMeno	MAF 0.01	MegaPRS_noAnnot	0.0568078	1.21687
AMeno	MAF 0.01	P+T	0.0381544	0.412238
AMeno	MAF 0.01	SBayesRC	0.0772784	0.990841
AMeno	MAF 0.01	SBayesRC_noAnnot	0.0712432	1.01364
Allergic	HapMap3	LDpred-funct	0.0297736	5.81946	0.617826	0.43644	1.54719
Allergic	HapMap3	LDpred-funct_noAnnot	0.0283322	5.78356	0.61528	0.42556	1.53045
Allergic	HapMap3	LDpred2	0.0314799	1.11058	0.621148	0.449695	1.56783
Allergic	HapMap3	MegaPRS	0.032999	2.54645	0.623928	0.461297	1.58613
Allergic	HapMap3	MegaPRS_noAnnot	0.0316384	2.95919	0.621443	0.451094	1.57003
Allergic	HapMap3	P+T	0.0192488	0.350097	0.594636	0.347659	1.41575
Allergic	HapMap3	SBayesR	0.0318487	1.02598	0.621767	0.452524	1.57228
Allergic	HapMap3	SBayesRC	0.0338197	1.0312	0.625112	0.467202	1.59552
Allergic	HapMap3	SBayesRC_noAnnot	0.0314512	1.04018	0.621057	0.449608	1.5677
Allergic	MAF 0.01	LDpred-funct	0.0330526	5.82646	0.624217	0.461218	1.586
Allergic	MAF 0.01	LDpred-funct_noAnnot	0.0253764	5.53942	0.608855	0.401394	1.49391
Allergic	MAF 0.01	MegaPRS	0.0363911	2.46874	0.630055	0.485299	1.62466
Allergic	MAF 0.01	MegaPRS_noAnnot	0.0322634	3.08477	0.622614	0.455678	1.57724
Allergic	MAF 0.01	P+T	0.0176469	0.171166	0.590822	0.331523	1.39309
Allergic	MAF 0.01	SBayesRC	0.0387254	1.03657	0.633796	0.50167	1.65148
Allergic	MAF 0.01	SBayesRC_noAnnot	0.0338709	1.04609	0.625388	0.467409	1.59585
Asthma	HapMap3	LDpred-funct	0.0333814	9.91729	0.634266	0.493016	1.63725
Asthma	HapMap3	LDpred-funct_noAnnot	0.0309759	9.87134	0.629384	0.474695	1.60752
Asthma	HapMap3	LDpred2	0.0311071	1.06043	0.628638	0.470218	1.60034
Asthma	HapMap3	MegaPRS	0.0362674	3.21823	0.639874	0.514962	1.67358
Asthma	HapMap3	MegaPRS_noAnnot	0.0340793	3.85237	0.635884	0.49871	1.6466
Asthma	HapMap3	P+T	0.0184523	0.274129	0.601555	0.36154	1.43554
Asthma	HapMap3	SBayesR	0.0342714	1.01459	0.636418	0.500259	1.64915
Asthma	HapMap3	SBayesRC	0.0374761	1.01598	0.642047	0.5243	1.68928
Asthma	HapMap3	SBayesRC_noAnnot	0.0342726	1.02323	0.636325	0.500472	1.6495
Asthma	MAF 0.01	LDpred-funct	0.0357466	9.90924	0.639064	0.511173	1.66725
Asthma	MAF 0.01	LDpred-funct_noAnnot	0.0283534	9.80357	0.624937	0.453634	1.57402
Asthma	MAF 0.01	MegaPRS	0.0392375	3.19511	0.645593	0.536887	1.71067
Asthma	MAF 0.01	MegaPRS_noAnnot	0.0332618	3.89311	0.634278	0.492489	1.63638
Asthma	MAF 0.01	P+T	0.018248	0.205687	0.600538	0.360684	1.43431
Asthma	MAF 0.01	SBayesRC	0.0425673	1.0165	0.651065	0.560637	1.75179
Asthma	MAF 0.01	SBayesRC_noAnnot	0.0364071	1.03641	0.640354	0.516556	1.67625
BMI	HapMap3	LDpred-funct	0.131154	0.996258
BMI	HapMap3	LDpred-funct_noAnnot	0.129617	0.996664
BMI	HapMap3	LDpred2	0.13397	1.08602
BMI	HapMap3	MegaPRS	0.137608	1.02558
BMI	HapMap3	MegaPRS_noAnnot	0.134602	1.12636
BMI	HapMap3	P+T	0.0964108	0.240879
BMI	HapMap3	SBayesR	0.134792	0.958486
BMI	HapMap3	SBayesRC	0.137216	0.969326
BMI	HapMap3	SBayesRC_noAnnot	0.13416	0.96779
BMI	MAF 0.01	LDpred-funct	0.139542	0.996649
BMI	MAF 0.01	LDpred-funct_noAnnot	0.127384	0.996482
BMI	MAF 0.01	MegaPRS	0.144665	0.976783
BMI	MAF 0.01	MegaPRS_noAnnot	0.138194	1.1794
BMI	MAF 0.01	P+T	0.08947	0.142919
BMI	MAF 0.01	SBayesRC	0.146632	0.958655
BMI	MAF 0.01	SBayesRC_noAnnot	0.136674	0.963873
BW	HapMap3	LDpred-funct	0.0430511	0.983478
BW	HapMap3	LDpred-funct_noAnnot	0.0405813	0.98031
BW	HapMap3	LDpred2	0.0430292	1.20011
BW	HapMap3	MegaPRS	0.0451693	1.04775
BW	HapMap3	MegaPRS_noAnnot	0.042641	1.20724
BW	HapMap3	P+T	0.0239581	0.138921
BW	HapMap3	SBayesR	0.0435612	0.973249
BW	HapMap3	SBayesRC	0.0475664	0.975965
BW	HapMap3	SBayesRC_noAnnot	0.0433135	0.986195
BW	MAF 0.01	LDpred-funct	0.046746	0.984456
BW	MAF 0.01	LDpred-funct_noAnnot	0.0337344	0.914068
BW	MAF 0.01	MegaPRS	0.0498593	0.988698
BW	MAF 0.01	MegaPRS_noAnnot	0.0429409	1.24222
BW	MAF 0.01	P+T	0.0214713	0.114147
BW	MAF 0.01	SBayesRC	0.0528925	0.977673
BW	MAF 0.01	SBayesRC_noAnnot	0.0446436	0.999654
CHL	HapMap3	LDpred-funct	0.0870896	0.999072
CHL	HapMap3	LDpred-funct_noAnnot	0.0864485	0.997886
CHL	HapMap3	LDpred2	0.103037	1.04464
CHL	HapMap3	MegaPRS	0.105861	1.00976
CHL	HapMap3	MegaPRS_noAnnot	0.101467	1.09278
CHL	HapMap3	P+T	0.0107635	0.255013
CHL	HapMap3	SBayesR	0.106338	1.00188
CHL	HapMap3	SBayesRC	0.108047	0.982162
CHL	HapMap3	SBayesRC_noAnnot	0.105233	0.985278
CHL	MAF 0.01	LDpred-funct	0.0923067	0.998133
CHL	MAF 0.01	LDpred-funct_noAnnot	0.0794253	0.978457
CHL	MAF 0.01	MegaPRS	0.112971	1.00384
CHL	MAF 0.01	MegaPRS_noAnnot	0.105456	1.15657
CHL	MAF 0.01	P+T	0.0103206	0.20074
CHL	MAF 0.01	SBayesRC	0.116544	0.977461
CHL	MAF 0.01	SBayesRC_noAnnot	0.111189	0.982039
Dyslp	HapMap3	LDpred-funct	0.0349767	7.41006	0.621232	0.485408	1.62484
Dyslp	HapMap3	LDpred-funct_noAnnot	0.0339504	7.37683	0.619655	0.47744	1.61194
Dyslp	HapMap3	LDpred2	0.03918	1.24492	0.626969	0.515786	1.67495
Dyslp	HapMap3	MegaPRS	0.0409551	2.83437	0.629766	0.528566	1.6965
Dyslp	HapMap3	MegaPRS_noAnnot	0.0390103	3.26925	0.62694	0.514033	1.67202
Dyslp	HapMap3	P+T	0.0220612	0.277456	0.59556	0.380842	1.46352
Dyslp	HapMap3	SBayesR	0.0405856	1.04305	0.629156	0.526024	1.69219
Dyslp	HapMap3	SBayesRC	0.0413249	1.0246	0.630319	0.532785	1.70367
Dyslp	HapMap3	SBayesRC_noAnnot	0.0402868	1.03748	0.628934	0.525626	1.69152
Dyslp	MAF 0.01	LDpred-funct	0.0365964	7.3546	0.624347	0.495268	1.64094
Dyslp	MAF 0.01	LDpred-funct_noAnnot	0.032026	7.32494	0.616266	0.463223	1.58919
Dyslp	MAF 0.01	MegaPRS	0.0438852	2.77614	0.634689	0.547463	1.72886
Dyslp	MAF 0.01	MegaPRS_noAnnot	0.0391493	3.41517	0.627006	0.514826	1.67335
Dyslp	MAF 0.01	P+T	0.0234846	0.267513	0.599037	0.393608	1.48232
Dyslp	MAF 0.01	SBayesRC	0.0463828	1.04456	0.63821	0.566133	1.76144
Dyslp	MAF 0.01	SBayesRC_noAnnot	0.0422661	1.05111	0.632305	0.538817	1.71398
EA	HapMap3	LDpred-funct	0.10678	0.928937
EA	HapMap3	LDpred-funct_noAnnot	0.113169	0.988559
EA	HapMap3	LDpred2	0.114117	0.912951
EA	HapMap3	MegaPRS	0.117298	4.91397
EA	HapMap3	MegaPRS_noAnnot	0.115024	5.42714
EA	HapMap3	P+T	0.0878559	0.232915
EA	HapMap3	SBayesR	0.115188	0.845533
EA	HapMap3	SBayesRC	0.116682	0.873469
EA	HapMap3	SBayesRC_noAnnot	0.114792	0.870597
EA	MAF 0.01	LDpred-funct	0.120058	0.990624
EA	MAF 0.01	LDpred-funct_noAnnot	0.1121	0.988602
EA	MAF 0.01	MegaPRS	0.121848	4.43666
EA	MAF 0.01	MegaPRS_noAnnot	0.117661	5.51051
EA	MAF 0.01	P+T	0.0841119	0.136354
EA	MAF 0.01	SBayesRC	0.123048	0.845926
EA	MAF 0.01	SBayesRC_noAnnot	0.116674	0.856248
GLAUC	HapMap3	LDpred-funct	0.0291791	43.1221	0.642547	0.524029	1.68882
GLAUC	HapMap3	LDpred-funct_noAnnot	0.0274103	43.3877	0.64078	0.508791	1.66328
GLAUC	HapMap3	LDpred2	0.0174298	0.961961	0.609628	0.401093	1.49346
GLAUC	HapMap3	MegaPRS	0.0238982	5.48079	0.630022	0.473507	1.60562
GLAUC	HapMap3	MegaPRS_noAnnot	0.0251176	8.30794	0.633161	0.484064	1.62266
GLAUC	HapMap3	P+T	0.00962373	0.365071	0.581462	0.298261	1.34751
GLAUC	HapMap3	SBayesR	0.0246342	0.98729	0.631511	0.479205	1.61479
GLAUC	HapMap3	SBayesRC	0.026742	1.01582	0.6366	0.500196	1.64904
GLAUC	HapMap3	SBayesRC_noAnnot	0.0247218	1.02305	0.631457	0.479573	1.61538
GLAUC	MAF 0.01	LDpred-funct	0.0285323	43.7457	0.642947	0.520311	1.68255
GLAUC	MAF 0.01	LDpred-funct_noAnnot	0.0237666	42.9095	0.630972	0.472908	1.60465
GLAUC	MAF 0.01	MegaPRS	0.025029	5.35602	0.633409	0.485467	1.62493
GLAUC	MAF 0.01	MegaPRS_noAnnot	0.0194384	8.22967	0.61847	0.427315	1.53314
GLAUC	MAF 0.01	P+T	0.00892275	0.308909	0.579947	0.286638	1.33194
GLAUC	MAF 0.01	SBayesRC	0.027798	0.99222	0.639829	0.509742	1.66486
GLAUC	MAF 0.01	SBayesRC_noAnnot	0.0240148	1.03469	0.629849	0.472088	1.60334
HBP	HapMap3	LDpred-funct	0.053448	5.73853	0.648641	0.592728	1.80892
HBP	HapMap3	LDpred-funct_noAnnot	0.0519425	5.73872	0.64639	0.583671	1.79261
HBP	HapMap3	LDpred2	0.0562152	1.2133	0.651885	0.60962	1.83973
HBP	HapMap3	MegaPRS	0.0588288	2.61349	0.655215	0.62502	1.86828
HBP	HapMap3	MegaPRS_noAnnot	0.0565689	2.97045	0.652279	0.611775	1.8437
HBP	HapMap3	P+T	0.0345519	0.22	0.619046	0.468821	1.59811
HBP	HapMap3	SBayesR	0.0572219	1.0488	0.65323	0.615534	1.85064
HBP	HapMap3	SBayesRC	0.0589566	1.052	0.655384	0.625979	1.87008
HBP	HapMap3	SBayesRC_noAnnot	0.056931	1.05869	0.652798	0.6139	1.84762
HBP	MAF 0.01	LDpred-funct	0.0558149	5.76037	0.651482	0.607071	1.83505
HBP	MAF 0.01	LDpred-funct_noAnnot	0.0479387	5.69581	0.640946	0.558463	1.74798
HBP	MAF 0.01	MegaPRS	0.0627463	2.59331	0.660256	0.648006	1.91172
HBP	MAF 0.01	MegaPRS_noAnnot	0.0585983	3.17409	0.655017	0.62376	1.86593
HBP	MAF 0.01	P+T	0.0310907	0.128397	0.612953	0.443121	1.55756
HBP	MAF 0.01	SBayesRC	0.0645405	1.06295	0.662532	0.658341	1.93159
HBP	MAF 0.01	SBayesRC_noAnnot	0.0581089	1.06422	0.65454	0.620681	1.86019
HT	HapMap3	LDpred-funct	0.325564	0.993443
HT	HapMap3	LDpred-funct_noAnnot	0.323744	0.993544
HT	HapMap3	LDpred2	0.354645	0.974499
HT	HapMap3	MegaPRS	0.324891	0.850446
HT	HapMap3	MegaPRS_noAnnot	0.349999	0.996026
HT	HapMap3	P+T	0.254953	0.30655
HT	HapMap3	SBayesR	0.358553	0.915733
HT	HapMap3	SBayesRC	0.361272	0.916112
HT	HapMap3	SBayesRC_noAnnot	0.35392	0.913532
HT	MAF 0.01	LDpred-funct	0.351772	0.993964
HT	MAF 0.01	LDpred-funct_noAnnot	0.324019	0.993228
HT	MAF 0.01	MegaPRS	0.387692	0.905061
HT	MAF 0.01	MegaPRS_noAnnot	0.37178	1.02655
HT	MAF 0.01	P+T	0.260549	0.200642
HT	MAF 0.01	SBayesRC	0.394936	0.890306
HT	MAF 0.01	SBayesRC_noAnnot	0.378712	0.889636
LMC	HapMap3	LDpred-funct	0.120315	0.994641
LMC	HapMap3	LDpred-funct_noAnnot	0.113757	0.993704
LMC	HapMap3	LDpred2	0.129994	1.02149
LMC	HapMap3	MegaPRS	0.134781	1.01609
LMC	HapMap3	MegaPRS_noAnnot	0.129254	1.11719
LMC	HapMap3	P+T	0.0817533	0.236157
LMC	HapMap3	SBayesR	0.131523	0.981748
LMC	HapMap3	SBayesRC	0.136952	0.981958
LMC	HapMap3	SBayesRC_noAnnot	0.130585	0.98441
LMC	MAF 0.01	LDpred-funct	0.129156	0.994226
LMC	MAF 0.01	LDpred-funct_noAnnot	0.110689	0.993718
LMC	MAF 0.01	MegaPRS	0.145551	0.994241
LMC	MAF 0.01	MegaPRS_noAnnot	0.136184	1.18095
LMC	MAF 0.01	P+T	0.0776375	0.124334
LMC	MAF 0.01	SBayesRC	0.150958	0.980511
LMC	MAF 0.01	SBayesRC_noAnnot	0.139351	0.984057
MTCIM	HapMap3	LDpred-funct	0.025256	0.962824
MTCIM	HapMap3	LDpred-funct_noAnnot	0.0247744	0.961326
MTCIM	HapMap3	LDpred2	0.0234936	0.89825
MTCIM	HapMap3	MegaPRS	0.0247722	0.975745
MTCIM	HapMap3	MegaPRS_noAnnot	0.023837	1.10949
MTCIM	HapMap3	P+T	0.0159528	0.117755
MTCIM	HapMap3	SBayesR	0.0236593	0.97668
MTCIM	HapMap3	SBayesRC	0.0233325	0.963765
MTCIM	HapMap3	SBayesRC_noAnnot	0.0235381	1.00463
MTCIM	MAF 0.01	LDpred-funct	0.0265729	0.96224
MTCIM	MAF 0.01	LDpred-funct_noAnnot	0.0188238	0.778216
MTCIM	MAF 0.01	MegaPRS	0.0257416	0.895379
MTCIM	MAF 0.01	MegaPRS_noAnnot	0.0238117	1.10087
MTCIM	MAF 0.01	P+T	0.013554	0.0577203
MTCIM	MAF 0.01	SBayesRC	0.0255891	0.993341
MTCIM	MAF 0.01	SBayesRC_noAnnot	0.0226628	1.01791
NTS	HapMap3	LDpred-funct	0.0410234	0.987021
NTS	HapMap3	LDpred-funct_noAnnot	0.0396531	0.985283
NTS	HapMap3	LDpred2	0.0373905	1.08324
NTS	HapMap3	MegaPRS	0.0397369	0.946311
NTS	HapMap3	MegaPRS_noAnnot	0.0385262	1.09937
NTS	HapMap3	P+T	0.0249567	0.118522
NTS	HapMap3	SBayesR	0.0375015	0.968298
NTS	HapMap3	SBayesRC	0.0378606	0.952523
NTS	HapMap3	SBayesRC_noAnnot	0.0377143	0.989313
NTS	MAF 0.01	LDpred-funct	0.0426566	0.987177
NTS	MAF 0.01	LDpred-funct_noAnnot	0.03711	0.986146
NTS	MAF 0.01	MegaPRS	0.0410895	0.884117
NTS	MAF 0.01	MegaPRS_noAnnot	0.0387516	1.14535
NTS	MAF 0.01	P+T	0.0224729	0.065902
NTS	MAF 0.01	SBayesRC	0.0413767	0.977943
NTS	MAF 0.01	SBayesRC_noAnnot	0.0367585	1.00599
NeuC	HapMap3	LDpred-funct	0.0979713	0.996244
NeuC	HapMap3	LDpred-funct_noAnnot	0.0926261	0.99716
NeuC	HapMap3	LDpred2	0.104605	1.01186
NeuC	HapMap3	MegaPRS	0.109911	1.02848
NeuC	HapMap3	MegaPRS_noAnnot	0.104763	1.13371
NeuC	HapMap3	P+T	0.0196275	0.320062
NeuC	HapMap3	SBayesR	0.108049	0.985279
NeuC	HapMap3	SBayesRC	0.112047	0.980375
NeuC	HapMap3	SBayesRC_noAnnot	0.107277	0.979434
NeuC	MAF 0.01	LDpred-funct	0.106458	0.99714
NeuC	MAF 0.01	LDpred-funct_noAnnot	0.0711446	0.817737
NeuC	MAF 0.01	MegaPRS	0.119199	1.01609
NeuC	MAF 0.01	MegaPRS_noAnnot	0.110924	1.20615
NeuC	MAF 0.01	P+T	0.0255663	0.186064
NeuC	MAF 0.01	SBayesRC	0.124174	0.973317
NeuC	MAF 0.01	SBayesRC_noAnnot	0.113653	0.972308
PEF	HapMap3	LDpred-funct	0.0497337	0.984211
PEF	HapMap3	LDpred-funct_noAnnot	0.0482131	0.981912
PEF	HapMap3	LDpred2	0.0511501	1.09551
PEF	HapMap3	MegaPRS	0.0534204	0.985555
PEF	HapMap3	MegaPRS_noAnnot	0.0513239	1.12575
PEF	HapMap3	P+T	0.0330491	0.162169
PEF	HapMap3	SBayesR	0.0516872	0.97444
PEF	HapMap3	SBayesRC	0.0534373	0.978451
PEF	HapMap3	SBayesRC_noAnnot	0.051788	0.987991
PEF	MAF 0.01	LDpred-funct	0.0524171	0.984138
PEF	MAF 0.01	LDpred-funct_noAnnot	0.0445439	0.984612
PEF	MAF 0.01	MegaPRS	0.0567165	0.940988
PEF	MAF 0.01	MegaPRS_noAnnot	0.0528591	1.1835
PEF	MAF 0.01	P+T	0.0301181	0.102068
PEF	MAF 0.01	SBayesRC	0.0586462	0.984684
PEF	MAF 0.01	SBayesRC_noAnnot	0.0526705	0.997322
PLC	HapMap3	LDpred-funct	0.204927	0.999509
PLC	HapMap3	LDpred-funct_noAnnot	0.198604	0.999988
PLC	HapMap3	LDpred2	0.236184	0.993709
PLC	HapMap3	MegaPRS	0.240936	1.02188
PLC	HapMap3	MegaPRS_noAnnot	0.233121	1.05425
PLC	HapMap3	P+T	0.0265881	0.490975
PLC	HapMap3	SBayesR	0.241254	0.998329
PLC	HapMap3	SBayesRC	0.245219	0.98062
PLC	HapMap3	SBayesRC_noAnnot	0.237371	0.979439
PLC	MAF 0.01	LDpred-funct	0.221632	0.999555
PLC	MAF 0.01	LDpred-funct_noAnnot	0.202294	0.999889
PLC	MAF 0.01	MegaPRS	0.26274	1.02395
PLC	MAF 0.01	MegaPRS_noAnnot	0.251593	1.13331
PLC	MAF 0.01	P+T	0.0362073	0.358936
PLC	MAF 0.01	SBayesRC	0.268333	0.954853
PLC	MAF 0.01	SBayesRC_noAnnot	0.254797	0.952494
PR	HapMap3	LDpred-funct	0.0440256	0.979341
PR	HapMap3	LDpred-funct_noAnnot	0.0453447	0.980434
PR	HapMap3	LDpred2	0.0473354	1.17664
PR	HapMap3	MegaPRS	0.0486138	1.01979
PR	HapMap3	MegaPRS_noAnnot	0.0479675	1.21631
PR	HapMap3	P+T	0.0204018	0.408249
PR	HapMap3	SBayesR	0.0478743	0.983844
PR	HapMap3	SBayesRC	0.0501794	0.994467
PR	HapMap3	SBayesRC_noAnnot	0.0474944	1.00338
PR	MAF 0.01	LDpred-funct	0.0474201	0.978418
PR	MAF 0.01	LDpred-funct_noAnnot	0.0397521	0.974874
PR	MAF 0.01	MegaPRS	0.0527771	0.999959
PR	MAF 0.01	MegaPRS_noAnnot	0.0446817	1.23213
PR	MAF 0.01	P+T	0.0211232	0.385689
PR	MAF 0.01	SBayesRC	0.0551301	0.999013
PR	MAF 0.01	SBayesRC_noAnnot	0.0484936	1.02481
RBC	HapMap3	LDpred-funct	0.142623	0.994395
RBC	HapMap3	LDpred-funct_noAnnot	0.141192	0.994259
RBC	HapMap3	LDpred2	0.163281	1.11165
RBC	HapMap3	MegaPRS	0.16831	1.02736
RBC	HapMap3	MegaPRS_noAnnot	0.161344	1.12649
RBC	HapMap3	P+T	0.0305806	0.316118
RBC	HapMap3	SBayesR	0.166108	0.993216
RBC	HapMap3	SBayesRC	0.171962	0.987154
RBC	HapMap3	SBayesRC_noAnnot	0.164895	0.986539
RBC	MAF 0.01	LDpred-funct	0.155914	0.994042
RBC	MAF 0.01	LDpred-funct_noAnnot	0.138295	0.992941
RBC	MAF 0.01	MegaPRS	0.180698	1.01506
RBC	MAF 0.01	MegaPRS_noAnnot	0.172324	1.16448
RBC	MAF 0.01	P+T	0.0379103	0.210558
RBC	MAF 0.01	SBayesRC	0.187724	0.972228
RBC	MAF 0.01	SBayesRC_noAnnot	0.175109	0.971441
Risk_taking	HapMap3	LDpred-funct	0.0139601	5.20858	0.579899	0.292597	1.3399
Risk_taking	HapMap3	LDpred-funct_noAnnot	0.0133156	5.23617	0.577361	0.285634	1.33061
Risk_taking	HapMap3	LDpred2	0.0112689	1.19852	0.570639	0.262304	1.29992
Risk_taking	HapMap3	MegaPRS	0.0120542	2.29903	0.573068	0.271531	1.31197
Risk_taking	HapMap3	MegaPRS_noAnnot	0.0113938	2.80334	0.570915	0.263791	1.30186
Risk_taking	HapMap3	P+T	0.00724114	0.0935491	0.556744	0.20931	1.23283
Risk_taking	HapMap3	SBayesR	0.01115	0.984372	0.570557	0.260907	1.29811
Risk_taking	HapMap3	SBayesRC	0.0111084	0.970139	0.570049	0.260353	1.29739
Risk_taking	HapMap3	SBayesRC_noAnnot	0.0107878	0.998598	0.5691	0.256536	1.29244
Risk_taking	MAF 0.01	LDpred-funct	0.0142409	5.24344	0.58037	0.295812	1.34422
Risk_taking	MAF 0.01	LDpred-funct_noAnnot	0.0124597	5.18471	0.575632	0.276146	1.31804
Risk_taking	MAF 0.01	MegaPRS	0.012552	2.01545	0.574968	0.277287	1.31954
Risk_taking	MAF 0.01	MegaPRS_noAnnot	0.0115327	2.71436	0.571642	0.265474	1.30405
Risk_taking	MAF 0.01	P+T	0.00552583	0.0482776	0.550895	0.181836	1.19942
Risk_taking	MAF 0.01	SBayesRC	0.0121944	1.02486	0.573654	0.273217	1.31419
Risk_taking	MAF 0.01	SBayesRC_noAnnot	0.0105108	1.06579	0.568606	0.253245	1.2882
T2D	HapMap3	LDpred-funct	0.0422964	19.7815	0.657543	0.591066	1.80591
T2D	HapMap3	LDpred-funct_noAnnot	0.0408954	19.6882	0.655634	0.58061	1.78713
T2D	HapMap3	LDpred2	0.0408568	1.05536	0.654736	0.581514	1.78875
T2D	HapMap3	MegaPRS	0.0429998	4.58773	0.658535	0.597025	1.81671
T2D	HapMap3	MegaPRS_noAnnot	0.042205	5.38917	0.657325	0.590282	1.8045
T2D	HapMap3	P+T	0.021546	0.132215	0.61275	0.418539	1.51974
T2D	HapMap3	SBayesR	0.0425019	1.00496	0.657738	0.592918	1.80926
T2D	HapMap3	SBayesRC	0.0434202	1.0069	0.658965	0.599755	1.82167
T2D	HapMap3	SBayesRC_noAnnot	0.0418884	1.02315	0.656521	0.588554	1.80138
T2D	MAF 0.01	LDpred-funct	0.0446498	19.8049	0.661751	0.60768	1.83617
T2D	MAF 0.01	LDpred-funct_noAnnot	0.0384294	19.5511	0.650736	0.562014	1.7542
T2D	MAF 0.01	MegaPRS	0.0459862	4.42302	0.663833	0.61929	1.85761
T2D	MAF 0.01	MegaPRS_noAnnot	0.0408904	5.49073	0.654989	0.581286	1.78834
T2D	MAF 0.01	P+T	0.0185435	0.0878031	0.605655	0.388129	1.47422
T2D	MAF 0.01	SBayesRC	0.0485841	1.03071	0.667882	0.63876	1.89413
T2D	MAF 0.01	SBayesRC_noAnnot	0.0432991	1.05468	0.659429	0.60103	1.824
Tprotein	HapMap3	LDpred-funct	0.0860121	0.990953
Tprotein	HapMap3	LDpred-funct_noAnnot	0.0846894	0.992543
Tprotein	HapMap3	LDpred2	0.0987046	1.11633
Tprotein	HapMap3	MegaPRS	0.10222	1.04515
Tprotein	HapMap3	MegaPRS_noAnnot	0.0974846	1.17492
Tprotein	HapMap3	P+T	0.0595093	0.239575
Tprotein	HapMap3	SBayesR	0.101123	0.994428
Tprotein	HapMap3	SBayesRC	0.105599	0.988837
Tprotein	HapMap3	SBayesRC_noAnnot	0.099884	0.999812
Tprotein	MAF 0.01	LDpred-funct	0.0951258	0.993146
Tprotein	MAF 0.01	LDpred-funct_noAnnot	0.0826895	0.990776
Tprotein	MAF 0.01	MegaPRS	0.115181	1.03029
Tprotein	MAF 0.01	MegaPRS_noAnnot	0.105624	1.24623
Tprotein	MAF 0.01	P+T	0.0574873	0.143311
Tprotein	MAF 0.01	SBayesRC	0.121226	0.992134
Tprotein	MAF 0.01	SBayesRC_noAnnot	0.110061	1.00084
Urea	HapMap3	LDpred-funct	0.0503462	0.982273
Urea	HapMap3	LDpred-funct_noAnnot	0.0511186	0.984168
Urea	HapMap3	LDpred2	0.0586787	1.11908
Urea	HapMap3	MegaPRS	0.0604894	0.991274
Urea	HapMap3	MegaPRS_noAnnot	0.0589452	1.14254
Urea	HapMap3	P+T	0.0346727	0.401176
Urea	HapMap3	SBayesR	0.059702	0.989564
Urea	HapMap3	SBayesRC	0.0609573	0.983178
Urea	HapMap3	SBayesRC_noAnnot	0.0594367	0.989807
Urea	MAF 0.01	LDpred-funct	0.0538449	0.987363
Urea	MAF 0.01	LDpred-funct_noAnnot	0.0476759	0.984194
Urea	MAF 0.01	MegaPRS	0.0642943	0.974374
Urea	MAF 0.01	MegaPRS_noAnnot	0.0611934	1.18758
Urea	MAF 0.01	P+T	0.0348691	0.248103
Urea	MAF 0.01	SBayesRC	0.0671668	0.982948
Urea	MAF 0.01	SBayesRC_noAnnot	0.0614901	0.988315
VV	HapMap3	LDpred-funct	0.02817	33.384	0.640897	0.511175	1.66725
VV	HapMap3	LDpred-funct_noAnnot	0.026672	33.0792	0.63711	0.496903	1.64362
VV	HapMap3	LDpred2	0.0204194	0.932812	0.621368	0.433593	1.54279
VV	HapMap3	MegaPRS	0.0225004	5.264	0.62629	0.454966	1.57612
VV	HapMap3	MegaPRS_noAnnot	0.0210629	7.05383	0.623205	0.439559	1.55202
VV	HapMap3	P+T	0.00877366	0.146923	0.578601	0.279879	1.32297
VV	HapMap3	SBayesR	0.0215081	0.974895	0.624522	0.442885	1.55719
VV	HapMap3	SBayesRC	0.0233958	0.993949	0.629756	0.463029	1.58888
VV	HapMap3	SBayesRC_noAnnot	0.0214785	1.02342	0.624638	0.442855	1.55715
VV	MAF 0.01	LDpred-funct	0.0305564	33.4825	0.647284	0.532671	1.70348
VV	MAF 0.01	LDpred-funct_noAnnot	0.022992	32.415	0.627712	0.460862	1.58544
VV	MAF 0.01	MegaPRS	0.024153	4.90234	0.632145	0.472258	1.60361
VV	MAF 0.01	MegaPRS_noAnnot	0.0197286	7.02112	0.619464	0.426126	1.53131
VV	MAF 0.01	P+T	0.00758253	0.331111	0.574035	0.260721	1.29787
VV	MAF 0.01	SBayesRC	0.0262918	0.987192	0.636955	0.491982	1.63556
VV	MAF 0.01	SBayesRC_noAnnot	0.0216709	1.03803	0.625071	0.445033	1.56054
VitD	HapMap3	LDpred-funct	0.0419227	0.970974
VitD	HapMap3	LDpred-funct_noAnnot	0.0469598	0.973883
VitD	HapMap3	LDpred2	0.0531774	1.09979
VitD	HapMap3	MegaPRS	0.0532521	0.968732
VitD	HapMap3	MegaPRS_noAnnot	0.0537088	1.0718
VitD	HapMap3	P+T	0.00358084	0.20076
VitD	HapMap3	SBayesR	0.0545443	0.998741
VitD	HapMap3	SBayesRC	0.0542547	0.989999
VitD	HapMap3	SBayesRC_noAnnot	0.0542349	1.00329
VitD	MAF 0.01	LDpred-funct	0.0496733	0.972281
VitD	MAF 0.01	LDpred-funct_noAnnot	0.0482031	0.973516
VitD	MAF 0.01	MegaPRS	0.0575954	0.946208
VitD	MAF 0.01	MegaPRS_noAnnot	0.0561338	1.09991
VitD	MAF 0.01	P+T	0.0109176	0.065212
VitD	MAF 0.01	SBayesRC	0.0604999	1.00045
VitD	MAF 0.01	SBayesRC_noAnnot	0.057956	1.00642
WHRadjBMI	HapMap3	LDpred-funct	0.0223133	0.98013
WHRadjBMI	HapMap3	LDpred-funct_noAnnot	0.0198978	0.979004
WHRadjBMI	HapMap3	LDpred2	0.0164364	1.01997
WHRadjBMI	HapMap3	MegaPRS	0.0190609	0.970595
WHRadjBMI	HapMap3	MegaPRS_noAnnot	0.0174159	1.20991
WHRadjBMI	HapMap3	P+T	0.00989177	0.0748693
WHRadjBMI	HapMap3	SBayesR	0.0168111	1.02197
WHRadjBMI	HapMap3	SBayesRC	0.0186488	1.00973
WHRadjBMI	HapMap3	SBayesRC_noAnnot	0.0164721	1.04324
WHRadjBMI	MAF 0.01	LDpred-funct	0.0223899	0.97433
WHRadjBMI	MAF 0.01	LDpred-funct_noAnnot	0.0177717	0.966397
WHRadjBMI	MAF 0.01	MegaPRS	0.0203451	0.885582
WHRadjBMI	MAF 0.01	MegaPRS_noAnnot	0.0163617	1.18285
WHRadjBMI	MAF 0.01	P+T	0.0074863	0.0388888
WHRadjBMI	MAF 0.01	SBayesRC	0.0205427	1.03323
WHRadjBMI	MAF 0.01	SBayesRC_noAnnot	0.016169	1.10858
hBMD	HapMap3	LDpred-funct	0.163748	0.994847
hBMD	HapMap3	LDpred-funct_noAnnot	0.166349	0.997625
hBMD	HapMap3	LDpred2	0.193441	1.05086
hBMD	HapMap3	MegaPRS	0.192695	1.01189
hBMD	HapMap3	MegaPRS_noAnnot	0.191279	1.11358
hBMD	HapMap3	P+T	0.0340824	0.279592
hBMD	HapMap3	SBayesR	0.195399	0.996367
hBMD	HapMap3	SBayesRC	0.199217	0.988794
hBMD	HapMap3	SBayesRC_noAnnot	0.19452	0.995157
hBMD	MAF 0.01	LDpred-funct	0.178529	0.995249
hBMD	MAF 0.01	LDpred-funct_noAnnot	0.16004	0.996803
hBMD	MAF 0.01	MegaPRS	0.206644	1.01156
hBMD	MAF 0.01	MegaPRS_noAnnot	0.200555	1.17112
hBMD	MAF 0.01	P+T	0.0391414	0.197298
hBMD	MAF 0.01	SBayesRC	0.216832	0.982896
hBMD	MAF 0.01	SBayesRC_noAnnot	0.203951	0.986756

## Sheet: ST4
Supplementary Table 4. Cross-ancestry prediction accuracy in 18 well-powered independent UKB traits
Trait	Method	Population	SNPset	Prediction accuracy (r2)
AMena	MegaPRS	AFR	HapMap3	0.016886
AMena	MegaPRS	AFR	MAF 0.01	0.0164438
AMena	MegaPRS	EAS	HapMap3	0.0184531
AMena	MegaPRS	EAS	MAF 0.01	0.0179328
AMena	MegaPRS	SAS	HapMap3	0.0361422
AMena	MegaPRS	SAS	MAF 0.01	0.0340291
AMena	PolyPred-S	AFR	MAF 0.01	0.0186302
AMena	PolyPred-S	EAS	MAF 0.01	0.0195988
AMena	PolyPred-S	SAS	MAF 0.01	0
AMena	SBayesR	AFR	HapMap3	0.0167059
AMena	SBayesR	EAS	HapMap3	0.0170218
AMena	SBayesR	SAS	HapMap3	0.0365326
AMena	SBayesRC	AFR	HapMap3	0.0177019
AMena	SBayesRC	AFR	MAF 0.01	0.019488
AMena	SBayesRC	EAS	HapMap3	0.0203986
AMena	SBayesRC	EAS	MAF 0.01	0.0210048
AMena	SBayesRC	SAS	HapMap3	0.0390745
AMena	SBayesRC	SAS	MAF 0.01	0.0364539
AMena	SBayesRC_noAnnot	AFR	HapMap3	0.0183359
AMena	SBayesRC_noAnnot	AFR	MAF 0.01	0.0175879
AMena	SBayesRC_noAnnot	EAS	HapMap3	0.0164489
AMena	SBayesRC_noAnnot	EAS	MAF 0.01	0.0172517
AMena	SBayesRC_noAnnot	SAS	HapMap3	0.0362524
AMena	SBayesRC_noAnnot	SAS	MAF 0.01	0.0327323
AMeno	MegaPRS	AFR	HapMap3	0.00617891
AMeno	MegaPRS	AFR	MAF 0.01	0.00890164
AMeno	MegaPRS	EAS	HapMap3	0.0344135
AMeno	MegaPRS	EAS	MAF 0.01	0.0253248
AMeno	MegaPRS	SAS	HapMap3	0.0277269
AMeno	MegaPRS	SAS	MAF 0.01	0.0318326
AMeno	PolyPred-S	AFR	MAF 0.01	0.0104786
AMeno	PolyPred-S	EAS	MAF 0.01	0.0262214
AMeno	PolyPred-S	SAS	MAF 0.01	0.0273103
AMeno	SBayesR	AFR	HapMap3	0.008902
AMeno	SBayesR	EAS	HapMap3	0.0313911
AMeno	SBayesR	SAS	HapMap3	0.0262258
AMeno	SBayesRC	AFR	HapMap3	0.0100391
AMeno	SBayesRC	AFR	MAF 0.01	0.00875945
AMeno	SBayesRC	EAS	HapMap3	0.0362912
AMeno	SBayesRC	EAS	MAF 0.01	0.0363929
AMeno	SBayesRC	SAS	HapMap3	0.0312546
AMeno	SBayesRC	SAS	MAF 0.01	0.037225
AMeno	SBayesRC_noAnnot	AFR	HapMap3	0.00823489
AMeno	SBayesRC_noAnnot	AFR	MAF 0.01	0.00858229
AMeno	SBayesRC_noAnnot	EAS	HapMap3	0.0350076
AMeno	SBayesRC_noAnnot	EAS	MAF 0.01	0.0286828
AMeno	SBayesRC_noAnnot	SAS	HapMap3	0.0289207
AMeno	SBayesRC_noAnnot	SAS	MAF 0.01	0.0350019
BMI	MegaPRS	AFR	HapMap3	0.0319828
BMI	MegaPRS	AFR	MAF 0.01	0.0388373
BMI	MegaPRS	EAS	HapMap3	0.0641681
BMI	MegaPRS	EAS	MAF 0.01	0.0695744
BMI	MegaPRS	SAS	HapMap3	0.0903856
BMI	MegaPRS	SAS	MAF 0.01	0.0933873
BMI	PolyPred-S	AFR	MAF 0.01	0.030866
BMI	PolyPred-S	EAS	MAF 0.01	0.0619479
BMI	PolyPred-S	SAS	MAF 0.01	0.0888053
BMI	SBayesR	AFR	HapMap3	0.0291378
BMI	SBayesR	EAS	HapMap3	0.061371
BMI	SBayesR	SAS	HapMap3	0.0878171
BMI	SBayesRC	AFR	HapMap3	0.0313453
BMI	SBayesRC	AFR	MAF 0.01	0.0383259
BMI	SBayesRC	EAS	HapMap3	0.0638822
BMI	SBayesRC	EAS	MAF 0.01	0.0652583
BMI	SBayesRC	SAS	HapMap3	0.0920376
BMI	SBayesRC	SAS	MAF 0.01	0.0966004
BMI	SBayesRC_noAnnot	AFR	HapMap3	0.0295022
BMI	SBayesRC_noAnnot	AFR	MAF 0.01	0.0318335
BMI	SBayesRC_noAnnot	EAS	HapMap3	0.0625543
BMI	SBayesRC_noAnnot	EAS	MAF 0.01	0.0603516
BMI	SBayesRC_noAnnot	SAS	HapMap3	0.0870862
BMI	SBayesRC_noAnnot	SAS	MAF 0.01	0.0845308
BW	MegaPRS	AFR	HapMap3	0.00582084
BW	MegaPRS	AFR	MAF 0.01	0.00925266
BW	MegaPRS	EAS	HapMap3	0.0112607
BW	MegaPRS	EAS	MAF 0.01	0.0120685
BW	MegaPRS	SAS	HapMap3	0.0154493
BW	MegaPRS	SAS	MAF 0.01	0.0191318
BW	PolyPred-S	AFR	MAF 0.01	0.00724953
BW	PolyPred-S	EAS	MAF 0.01	0.0146783
BW	PolyPred-S	SAS	MAF 0.01	0.0175506
BW	SBayesR	AFR	HapMap3	0.00935451
BW	SBayesR	EAS	HapMap3	0.0146783
BW	SBayesR	SAS	HapMap3	0.0175506
BW	SBayesRC	AFR	HapMap3	0.00918582
BW	SBayesRC	AFR	MAF 0.01	0.0103115
BW	SBayesRC	EAS	HapMap3	0.0167885
BW	SBayesRC	EAS	MAF 0.01	0.0157253
BW	SBayesRC	SAS	HapMap3	0.0189898
BW	SBayesRC	SAS	MAF 0.01	0.0204101
BW	SBayesRC_noAnnot	AFR	HapMap3	0.00881424
BW	SBayesRC_noAnnot	AFR	MAF 0.01	0.00782909
BW	SBayesRC_noAnnot	EAS	HapMap3	0.0154193
BW	SBayesRC_noAnnot	EAS	MAF 0.01	0.0102347
BW	SBayesRC_noAnnot	SAS	HapMap3	0.0181162
BW	SBayesRC_noAnnot	SAS	MAF 0.01	0.0180421
CHL	MegaPRS	AFR	HapMap3	0.0675526
CHL	MegaPRS	AFR	MAF 0.01	0.0710693
CHL	MegaPRS	EAS	HapMap3	0.0811406
CHL	MegaPRS	EAS	MAF 0.01	0.0859402
CHL	MegaPRS	SAS	HapMap3	0.0527152
CHL	MegaPRS	SAS	MAF 0.01	0.0523859
CHL	PolyPred-S	AFR	MAF 0.01	0.0829698
CHL	PolyPred-S	EAS	MAF 0.01	0.0849809
CHL	PolyPred-S	SAS	MAF 0.01	0.0536672
CHL	SBayesR	AFR	HapMap3	0.0709956
CHL	SBayesR	EAS	HapMap3	0.0769287
CHL	SBayesR	SAS	HapMap3	0.0529314
CHL	SBayesRC	AFR	HapMap3	0.0583895
CHL	SBayesRC	AFR	MAF 0.01	0.0867509
CHL	SBayesRC	EAS	HapMap3	0.080699
CHL	SBayesRC	EAS	MAF 0.01	0.0890972
CHL	SBayesRC	SAS	HapMap3	0.0492164
CHL	SBayesRC	SAS	MAF 0.01	0.0539722
CHL	SBayesRC_noAnnot	AFR	HapMap3	0.0558944
CHL	SBayesRC_noAnnot	AFR	MAF 0.01	0.0749431
CHL	SBayesRC_noAnnot	EAS	HapMap3	0.0747193
CHL	SBayesRC_noAnnot	EAS	MAF 0.01	0.0859351
CHL	SBayesRC_noAnnot	SAS	HapMap3	0.0487241
CHL	SBayesRC_noAnnot	SAS	MAF 0.01	0.0523865
EA	MegaPRS	AFR	HapMap3	0.00748198
EA	MegaPRS	AFR	MAF 0.01	0.00800181
EA	MegaPRS	EAS	HapMap3	0.0059567
EA	MegaPRS	EAS	MAF 0.01	0.00842986
EA	MegaPRS	SAS	HapMap3	0.0481625
EA	MegaPRS	SAS	MAF 0.01	0.0516644
EA	PolyPred-S	AFR	MAF 0.01	0.00774285
EA	PolyPred-S	EAS	MAF 0.01	0.0076428
EA	PolyPred-S	SAS	MAF 0.01	0.0470409
EA	SBayesR	AFR	HapMap3	0.00774285
EA	SBayesR	EAS	HapMap3	0.0076428
EA	SBayesR	SAS	HapMap3	0.0470409
EA	SBayesRC	AFR	HapMap3	0.00790021
EA	SBayesRC	AFR	MAF 0.01	0.00775846
EA	SBayesRC	EAS	HapMap3	0.00863646
EA	SBayesRC	EAS	MAF 0.01	0.00801137
EA	SBayesRC	SAS	HapMap3	0.0495385
EA	SBayesRC	SAS	MAF 0.01	0.0530259
EA	SBayesRC_noAnnot	AFR	HapMap3	0.00769001
EA	SBayesRC_noAnnot	AFR	MAF 0.01	0.00710904
EA	SBayesRC_noAnnot	EAS	HapMap3	0.00807209
EA	SBayesRC_noAnnot	EAS	MAF 0.01	0.00707373
EA	SBayesRC_noAnnot	SAS	HapMap3	0.0476923
EA	SBayesRC_noAnnot	SAS	MAF 0.01	0.0503333
HBP	MegaPRS	AFR	HapMap3	0.0151173
HBP	MegaPRS	AFR	MAF 0.01	0.0153843
HBP	MegaPRS	EAS	HapMap3	0.0403201
HBP	MegaPRS	EAS	MAF 0.01	0.0494706
HBP	MegaPRS	SAS	HapMap3	0.0484702
HBP	MegaPRS	SAS	MAF 0.01	0.0492421
HBP	PolyPred-S	AFR	MAF 0.01	0.0151992
HBP	PolyPred-S	EAS	MAF 0.01	0.0424179
HBP	PolyPred-S	SAS	MAF 0.01	0.04626
HBP	SBayesR	AFR	HapMap3	0.0140579
HBP	SBayesR	EAS	HapMap3	0.0433012
HBP	SBayesR	SAS	HapMap3	0.04626
HBP	SBayesRC	AFR	HapMap3	0.0157077
HBP	SBayesRC	AFR	MAF 0.01	0.0177476
HBP	SBayesRC	EAS	HapMap3	0.0425707
HBP	SBayesRC	EAS	MAF 0.01	0.0514543
HBP	SBayesRC	SAS	HapMap3	0.00523244
HBP	SBayesRC	SAS	MAF 0.01	0.0511502
HBP	SBayesRC_noAnnot	AFR	HapMap3	0.014159
HBP	SBayesRC_noAnnot	AFR	MAF 0.01	0.0156861
HBP	SBayesRC_noAnnot	EAS	HapMap3	0.0421155
HBP	SBayesRC_noAnnot	EAS	MAF 0.01	0.0467342
HBP	SBayesRC_noAnnot	SAS	HapMap3	0.0455991
HBP	SBayesRC_noAnnot	SAS	MAF 0.01	0.0437169
HT	MegaPRS	AFR	HapMap3	0.0727786
HT	MegaPRS	AFR	MAF 0.01	0.0868617
HT	MegaPRS	EAS	HapMap3	0.1785
HT	MegaPRS	EAS	MAF 0.01	0.178438
HT	MegaPRS	SAS	HapMap3	0.209445
HT	MegaPRS	SAS	MAF 0.01	0.219289
HT	PolyPred-S	AFR	MAF 0.01	0.0810176
HT	PolyPred-S	EAS	MAF 0.01	0.172492
HT	PolyPred-S	SAS	MAF 0.01	0.214754
HT	SBayesR	AFR	HapMap3	0.0707841
HT	SBayesR	EAS	HapMap3	0.169515
HT	SBayesR	SAS	HapMap3	0.207192
HT	SBayesRC	AFR	HapMap3	0.0757726
HT	SBayesRC	AFR	MAF 0.01	0.095175
HT	SBayesRC	EAS	HapMap3	0.174668
HT	SBayesRC	EAS	MAF 0.01	0.180918
HT	SBayesRC	SAS	HapMap3	0.211593
HT	SBayesRC	SAS	MAF 0.01	0.229856
HT	SBayesRC_noAnnot	AFR	HapMap3	0.0700327
HT	SBayesRC_noAnnot	AFR	MAF 0.01	0.0835535
HT	SBayesRC_noAnnot	EAS	HapMap3	0.172343
HT	SBayesRC_noAnnot	EAS	MAF 0.01	0.178811
HT	SBayesRC_noAnnot	SAS	HapMap3	0.203968
HT	SBayesRC_noAnnot	SAS	MAF 0.01	0.219715
LMC	MegaPRS	AFR	HapMap3	0.0308369
LMC	MegaPRS	AFR	MAF 0.01	0.0328639
LMC	MegaPRS	EAS	HapMap3	0.0840151
LMC	MegaPRS	EAS	MAF 0.01	0.0943534
LMC	MegaPRS	SAS	HapMap3	0.0838702
LMC	MegaPRS	SAS	MAF 0.01	0.0901269
LMC	PolyPred-S	AFR	MAF 0.01	0.0293934
LMC	PolyPred-S	EAS	MAF 0.01	0.0700356
LMC	PolyPred-S	SAS	MAF 0.01	0.0801803
LMC	SBayesR	AFR	HapMap3	0.0267848
LMC	SBayesR	EAS	HapMap3	0.0751497
LMC	SBayesR	SAS	HapMap3	0.0800076
LMC	SBayesRC	AFR	HapMap3	0.030887
LMC	SBayesRC	AFR	MAF 0.01	0.0359622
LMC	SBayesRC	EAS	HapMap3	0.0919887
LMC	SBayesRC	EAS	MAF 0.01	0.104534
LMC	SBayesRC	SAS	HapMap3	0.0875103
LMC	SBayesRC	SAS	MAF 0.01	0.0922161
LMC	SBayesRC_noAnnot	AFR	HapMap3	0.0269947
LMC	SBayesRC_noAnnot	AFR	MAF 0.01	0.0293732
LMC	SBayesRC_noAnnot	EAS	HapMap3	0.077699
LMC	SBayesRC_noAnnot	EAS	MAF 0.01	0.079511
LMC	SBayesRC_noAnnot	SAS	HapMap3	0.0794671
LMC	SBayesRC_noAnnot	SAS	MAF 0.01	0.0833398
NeuC	MegaPRS	AFR	HapMap3	0.028175
NeuC	MegaPRS	AFR	MAF 0.01	0.0276805
NeuC	MegaPRS	EAS	HapMap3	0.062882
NeuC	MegaPRS	EAS	MAF 0.01	0.070532
NeuC	MegaPRS	SAS	HapMap3	0.0908887
NeuC	MegaPRS	SAS	MAF 0.01	0.10165
NeuC	PolyPred-S	AFR	MAF 0.01	0.0222147
NeuC	PolyPred-S	EAS	MAF 0.01	0.0559377
NeuC	PolyPred-S	SAS	MAF 0.01	0.0915646
NeuC	SBayesR	AFR	HapMap3	0.0236979
NeuC	SBayesR	EAS	HapMap3	0.0559377
NeuC	SBayesR	SAS	HapMap3	0.0890164
NeuC	SBayesRC	AFR	HapMap3	0.0284617
NeuC	SBayesRC	AFR	MAF 0.01	0.0283596
NeuC	SBayesRC	EAS	HapMap3	0.0653556
NeuC	SBayesRC	EAS	MAF 0.01	0.067333
NeuC	SBayesRC	SAS	HapMap3	0.0946019
NeuC	SBayesRC	SAS	MAF 0.01	0.106799
NeuC	SBayesRC_noAnnot	AFR	HapMap3	0.025228
NeuC	SBayesRC_noAnnot	AFR	MAF 0.01	0.025608
NeuC	SBayesRC_noAnnot	EAS	HapMap3	0.0562146
NeuC	SBayesRC_noAnnot	EAS	MAF 0.01	0.0580397
NeuC	SBayesRC_noAnnot	SAS	HapMap3	0.0911344
NeuC	SBayesRC_noAnnot	SAS	MAF 0.01	0.0957527
PEF	MegaPRS	AFR	HapMap3	0.00634725
PEF	MegaPRS	AFR	MAF 0.01	0.00808191
PEF	MegaPRS	EAS	HapMap3	0.0220378
PEF	MegaPRS	EAS	MAF 0.01	0.0209084
PEF	MegaPRS	SAS	HapMap3	0.0237158
PEF	MegaPRS	SAS	MAF 0.01	0.0252738
PEF	PolyPred-S	AFR	MAF 0.01	0.00721966
PEF	PolyPred-S	EAS	MAF 0.01	0.015506
PEF	PolyPred-S	SAS	MAF 0.01	0.0225605
PEF	SBayesR	AFR	HapMap3	0.00675676
PEF	SBayesR	EAS	HapMap3	0.015506
PEF	SBayesR	SAS	HapMap3	0.0225605
PEF	SBayesRC	AFR	HapMap3	0.00761524
PEF	SBayesRC	AFR	MAF 0.01	0.00849909
PEF	SBayesRC	EAS	HapMap3	0.0186355
PEF	SBayesRC	EAS	MAF 0.01	0.0191824
PEF	SBayesRC	SAS	HapMap3	0.0244352
PEF	SBayesRC	SAS	MAF 0.01	0.02602
PEF	SBayesRC_noAnnot	AFR	HapMap3	0.00665917
PEF	SBayesRC_noAnnot	AFR	MAF 0.01	0.00744651
PEF	SBayesRC_noAnnot	EAS	HapMap3	0.0160657
PEF	SBayesRC_noAnnot	EAS	MAF 0.01	0.015538
PEF	SBayesRC_noAnnot	SAS	HapMap3	0.0232217
PEF	SBayesRC_noAnnot	SAS	MAF 0.01	0.0226982
PLC	MegaPRS	AFR	HapMap3	0.0624437
PLC	MegaPRS	AFR	MAF 0.01	0.0832236
PLC	MegaPRS	EAS	HapMap3	0.13122
PLC	MegaPRS	EAS	MAF 0.01	0.149329
PLC	MegaPRS	SAS	HapMap3	0.174469
PLC	MegaPRS	SAS	MAF 0.01	0.194676
PLC	PolyPred-S	AFR	MAF 0.01	0.0911264
PLC	PolyPred-S	EAS	MAF 0.01	0.13549
PLC	PolyPred-S	SAS	MAF 0.01	0.18714
PLC	SBayesR	AFR	HapMap3	0.0616792
PLC	SBayesR	EAS	HapMap3	0.134915
PLC	SBayesR	SAS	HapMap3	0.175698
PLC	SBayesRC	AFR	HapMap3	0.0652372
PLC	SBayesRC	AFR	MAF 0.01	0.0807919
PLC	SBayesRC	EAS	HapMap3	0.145911
PLC	SBayesRC	EAS	MAF 0.01	0.153226
PLC	SBayesRC	SAS	HapMap3	0.184381
PLC	SBayesRC	SAS	MAF 0.01	0.200765
PLC	SBayesRC_noAnnot	AFR	HapMap3	0.0614098
PLC	SBayesRC_noAnnot	AFR	MAF 0.01	0.0726587
PLC	SBayesRC_noAnnot	EAS	HapMap3	0.135847
PLC	SBayesRC_noAnnot	EAS	MAF 0.01	0.136058
PLC	SBayesRC_noAnnot	SAS	HapMap3	0.174884
PLC	SBayesRC_noAnnot	SAS	MAF 0.01	0.18454
PR	MegaPRS	AFR	HapMap3	0.0101058
PR	MegaPRS	AFR	MAF 0.01	0.0118079
PR	MegaPRS	EAS	HapMap3	0.0219635
PR	MegaPRS	EAS	MAF 0.01	0.0287864
PR	MegaPRS	SAS	HapMap3	0.0390335
PR	MegaPRS	SAS	MAF 0.01	0.0443346
PR	PolyPred-S	AFR	MAF 0.01	0.00801454
PR	PolyPred-S	EAS	MAF 0.01	0.0143992
PR	PolyPred-S	SAS	MAF 0.01	0.0401902
PR	SBayesR	AFR	HapMap3	0.00801453
PR	SBayesR	EAS	HapMap3	0.012237
PR	SBayesR	SAS	HapMap3	0.0449169
PR	SBayesRC	AFR	HapMap3	0.0097316
PR	SBayesRC	AFR	MAF 0.01	0.0142938
PR	SBayesRC	EAS	HapMap3	0.0183587
PR	SBayesRC	EAS	MAF 0.01	0.0235775
PR	SBayesRC	SAS	HapMap3	0.0428799
PR	SBayesRC	SAS	MAF 0.01	0.05131
PR	SBayesRC_noAnnot	AFR	HapMap3	0.00630704
PR	SBayesRC_noAnnot	AFR	MAF 0.01	0.0119342
PR	SBayesRC_noAnnot	EAS	HapMap3	0.0103552
PR	SBayesRC_noAnnot	EAS	MAF 0.01	0.011605
PR	SBayesRC_noAnnot	SAS	HapMap3	0.0457518
PR	SBayesRC_noAnnot	SAS	MAF 0.01	0.0472301
RBC	MegaPRS	AFR	HapMap3	0.0248709
RBC	MegaPRS	AFR	MAF 0.01	0.0323536
RBC	MegaPRS	EAS	HapMap3	0.0844225
RBC	MegaPRS	EAS	MAF 0.01	0.0950771
RBC	MegaPRS	SAS	HapMap3	0.105914
RBC	MegaPRS	SAS	MAF 0.01	0.110179
RBC	PolyPred-S	AFR	MAF 0.01	0.0338821
RBC	PolyPred-S	EAS	MAF 0.01	0.0932292
RBC	PolyPred-S	SAS	MAF 0.01	0.108512
RBC	SBayesR	AFR	HapMap3	0.0283403
RBC	SBayesR	EAS	HapMap3	0.0868916
RBC	SBayesR	SAS	HapMap3	0.102248
RBC	SBayesRC	AFR	HapMap3	0.0275881
RBC	SBayesRC	AFR	MAF 0.01	0.0420187
RBC	SBayesRC	EAS	HapMap3	0.0956933
RBC	SBayesRC	EAS	MAF 0.01	0.102081
RBC	SBayesRC	SAS	HapMap3	0.107832
RBC	SBayesRC	SAS	MAF 0.01	0.119999
RBC	SBayesRC_noAnnot	AFR	HapMap3	0.0247801
RBC	SBayesRC_noAnnot	AFR	MAF 0.01	0.0333912
RBC	SBayesRC_noAnnot	EAS	HapMap3	0.0859864
RBC	SBayesRC_noAnnot	EAS	MAF 0.01	0.0926778
RBC	SBayesRC_noAnnot	SAS	HapMap3	0.102421
RBC	SBayesRC_noAnnot	SAS	MAF 0.01	0.107197
Tprotein	MegaPRS	AFR	HapMap3	0.0243796
Tprotein	MegaPRS	AFR	MAF 0.01	0.0285616
Tprotein	MegaPRS	EAS	HapMap3	0.0624356
Tprotein	MegaPRS	EAS	MAF 0.01	0.0714184
Tprotein	MegaPRS	SAS	HapMap3	0.0828003
Tprotein	MegaPRS	SAS	MAF 0.01	0.0924663
Tprotein	PolyPred-S	AFR	MAF 0.01	0.0253624
Tprotein	PolyPred-S	EAS	MAF 0.01	0.0654447
Tprotein	PolyPred-S	SAS	MAF 0.01	0.0818887
Tprotein	SBayesR	AFR	HapMap3	0.0186076
Tprotein	SBayesR	EAS	HapMap3	0.06342
Tprotein	SBayesR	SAS	HapMap3	0.0784558
Tprotein	SBayesRC	AFR	HapMap3	0.0211493
Tprotein	SBayesRC	AFR	MAF 0.01	0.0253505
Tprotein	SBayesRC	EAS	HapMap3	0.0624412
Tprotein	SBayesRC	EAS	MAF 0.01	0.0734843
Tprotein	SBayesRC	SAS	HapMap3	0.0856313
Tprotein	SBayesRC	SAS	MAF 0.01	0.0962723
Tprotein	SBayesRC_noAnnot	AFR	HapMap3	0.0175508
Tprotein	SBayesRC_noAnnot	AFR	MAF 0.01	0.0259268
Tprotein	SBayesRC_noAnnot	EAS	HapMap3	0.0606975
Tprotein	SBayesRC_noAnnot	EAS	MAF 0.01	0.0687132
Tprotein	SBayesRC_noAnnot	SAS	HapMap3	0.0794148
Tprotein	SBayesRC_noAnnot	SAS	MAF 0.01	0.0828741
Urea	MegaPRS	AFR	HapMap3	0.0152402
Urea	MegaPRS	AFR	MAF 0.01	0.0208972
Urea	MegaPRS	EAS	HapMap3	0.0406155
Urea	MegaPRS	EAS	MAF 0.01	0.0484554
Urea	MegaPRS	SAS	HapMap3	0.0445897
Urea	MegaPRS	SAS	MAF 0.01	0.0460582
Urea	PolyPred-S	AFR	MAF 0.01	0.0149887
Urea	PolyPred-S	EAS	MAF 0.01	0.0463204
Urea	PolyPred-S	SAS	MAF 0.01	0.0465761
Urea	SBayesR	AFR	HapMap3	0.0149887
Urea	SBayesR	EAS	HapMap3	0.0475775
Urea	SBayesR	SAS	HapMap3	0.0442977
Urea	SBayesRC	AFR	HapMap3	0.014912
Urea	SBayesRC	AFR	MAF 0.01	0.018421
Urea	SBayesRC	EAS	HapMap3	0.0442151
Urea	SBayesRC	EAS	MAF 0.01	0.051179
Urea	SBayesRC	SAS	HapMap3	0.0459984
Urea	SBayesRC	SAS	MAF 0.01	0.050612
Urea	SBayesRC_noAnnot	AFR	HapMap3	0.0136164
Urea	SBayesRC_noAnnot	AFR	MAF 0.01	0.0172639
Urea	SBayesRC_noAnnot	EAS	HapMap3	0.0446103
Urea	SBayesRC_noAnnot	EAS	MAF 0.01	0.0490299
Urea	SBayesRC_noAnnot	SAS	HapMap3	0.0440134
Urea	SBayesRC_noAnnot	SAS	MAF 0.01	0.0473062
VitD	MegaPRS	AFR	HapMap3	0.00550611
VitD	MegaPRS	AFR	MAF 0.01	0.00675784
VitD	MegaPRS	EAS	HapMap3	0.0123998
VitD	MegaPRS	EAS	MAF 0.01	0.0145479
VitD	MegaPRS	SAS	HapMap3	0.00933512
VitD	MegaPRS	SAS	MAF 0.01	0.00882845
VitD	PolyPred-S	AFR	MAF 0.01	0.00757248
VitD	PolyPred-S	EAS	MAF 0.01	0.0112331
VitD	PolyPred-S	SAS	MAF 0.01	0.00988464
VitD	SBayesR	AFR	HapMap3	0.0017558
VitD	SBayesR	EAS	HapMap3	0.00828495
VitD	SBayesR	SAS	HapMap3	0.00878787
VitD	SBayesRC	AFR	HapMap3	0.00137987
VitD	SBayesRC	AFR	MAF 0.01	0.00404137
VitD	SBayesRC	EAS	HapMap3	0.0142828
VitD	SBayesRC	EAS	MAF 0.01	0.0154513
VitD	SBayesRC	SAS	HapMap3	0.0103894
VitD	SBayesRC	SAS	MAF 0.01	0.0102415
VitD	SBayesRC_noAnnot	AFR	HapMap3	0.00336606
VitD	SBayesRC_noAnnot	AFR	MAF 0.01	0.00377788
VitD	SBayesRC_noAnnot	EAS	HapMap3	0.0133373
VitD	SBayesRC_noAnnot	EAS	MAF 0.01	0.0132928
VitD	SBayesRC_noAnnot	SAS	HapMap3	0.00997355
VitD	SBayesRC_noAnnot	SAS	MAF 0.01	0.0104095
hBMD	MegaPRS	AFR	HapMap3	0.0255074
hBMD	MegaPRS	AFR	MAF 0.01	0.0318725
hBMD	MegaPRS	EAS	HapMap3	0.103935
hBMD	MegaPRS	EAS	MAF 0.01	0.0899365
hBMD	MegaPRS	SAS	HapMap3	0.120546
hBMD	MegaPRS	SAS	MAF 0.01	0.127409
hBMD	PolyPred-S	AFR	MAF 0.01	0.0328329
hBMD	PolyPred-S	EAS	MAF 0.01	0.0891443
hBMD	PolyPred-S	SAS	MAF 0.01	0.128314
hBMD	SBayesR	AFR	HapMap3	0.0266767
hBMD	SBayesR	EAS	HapMap3	0.105141
hBMD	SBayesR	SAS	HapMap3	0.120654
hBMD	SBayesRC	AFR	HapMap3	0.026952
hBMD	SBayesRC	AFR	MAF 0.01	0.0327151
hBMD	SBayesRC	EAS	HapMap3	0.10992
hBMD	SBayesRC	EAS	MAF 0.01	0.0957373
hBMD	SBayesRC	SAS	HapMap3	0.126003
hBMD	SBayesRC	SAS	MAF 0.01	0.141628
hBMD	SBayesRC_noAnnot	AFR	HapMap3	0.0255405
hBMD	SBayesRC_noAnnot	AFR	MAF 0.01	0.0286299
hBMD	SBayesRC_noAnnot	EAS	HapMap3	0.10931
hBMD	SBayesRC_noAnnot	EAS	MAF 0.01	0.0878879
hBMD	SBayesRC_noAnnot	SAS	HapMap3	0.121897
hBMD	SBayesRC_noAnnot	SAS	MAF 0.01	0.135508

## Sheet: ST5
Supplementary Table 5. Cross-ancestry prediction accuracy in UKB East Asian population using training data from UKB-EUR and BBJ (Biobank Japan) for 8 traits
Trait	Training Data	Method	SNPset	Prediction accuracy (r2)
BMI	BBJ	MegaPRS	MAF0.01	0.0587151
BMI	UKB-EUR	MegaPRS	MAF0.01	0.0695744
BMI	UKB-EUR + BBJ	MegaPRS	MAF0.01	0.0944291
BMI	BBJ	PRS-CSx	HapMap3	0.0685745
BMI	UKB-EUR	PRS-CSx	HapMap3	0.0608334
BMI	UKB-EUR + BBJ	PRS-CSx	HapMap3	0.0826786
BMI	UKB-EUR + BBJ	SBayesR	HapMap3	0.061371
BMI	BBJ	SBayesRC	HapMap3	0.0609332
BMI	BBJ	SBayesRC	MAF0.01	0.0604036
BMI	UKB-EUR	SBayesRC	HapMap3	0.0638822
BMI	UKB-EUR	SBayesRC	MAF0.01	0.0652582
BMI	UKB-EUR + BBJ	SBayesRC	HapMap3	0.0908847
BMI	UKB-EUR + BBJ	SBayesRC	MAF0.01	0.0907936
BMI	BBJ	SBayesRC_noAnnot	HapMap3	0.0613941
BMI	BBJ	SBayesRC_noAnnot	MAF0.01	0.0527282
BMI	UKB-EUR	SBayesRC_noAnnot	HapMap3	0.0625543
BMI	UKB-EUR	SBayesRC_noAnnot	MAF0.01	0.0603515
BMI	UKB-EUR + BBJ	SBayesRC_noAnnot	HapMap3	0.0909806
BMI	UKB-EUR + BBJ	SBayesRC_noAnnot	MAF0.01	0.0844964
HT	BBJ	MegaPRS	MAF0.01	0.166552
HT	UKB-EUR	MegaPRS	MAF0.01	0.178438
HT	UKB-EUR + BBJ	MegaPRS	MAF0.01	0.227635
HT	BBJ	PRS-CSx	HapMap3	0.196527
HT	UKB-EUR	PRS-CSx	HapMap3	0.17416
HT	UKB-EUR + BBJ	PRS-CSx	HapMap3	0.222588
HT	UKB-EUR + BBJ	SBayesR	HapMap3	0.169515
HT	BBJ	SBayesRC	HapMap3	0.1943
HT	BBJ	SBayesRC	MAF0.01	0.200511
HT	UKB-EUR	SBayesRC	HapMap3	0.174668
HT	UKB-EUR	SBayesRC	MAF0.01	0.180918
HT	UKB-EUR + BBJ	SBayesRC	HapMap3	0.231427
HT	UKB-EUR + BBJ	SBayesRC	MAF0.01	0.238302
HT	BBJ	SBayesRC_noAnnot	HapMap3	0.182475
HT	BBJ	SBayesRC_noAnnot	MAF0.01	0.201238
HT	UKB-EUR	SBayesRC_noAnnot	HapMap3	0.172343
HT	UKB-EUR	SBayesRC_noAnnot	MAF0.01	0.178811
HT	UKB-EUR + BBJ	SBayesRC_noAnnot	HapMap3	0.225283
HT	UKB-EUR + BBJ	SBayesRC_noAnnot	MAF0.01	0.240043
LMC	BBJ	MegaPRS	MAF0.01	0.0571489
LMC	UKB-EUR	MegaPRS	MAF0.01	0.0943534
LMC	UKB-EUR + BBJ	MegaPRS	MAF0.01	0.114072
LMC	BBJ	PRS-CSx	HapMap3	0.0700263
LMC	UKB-EUR	PRS-CSx	HapMap3	0.0747595
LMC	UKB-EUR + BBJ	PRS-CSx	HapMap3	0.0969388
LMC	UKB-EUR + BBJ	SBayesR	HapMap3	0.0751497
LMC	BBJ	SBayesRC	HapMap3	0.0462936
LMC	BBJ	SBayesRC	MAF0.01	0.0422438
LMC	UKB-EUR	SBayesRC	HapMap3	0.0919886
LMC	UKB-EUR	SBayesRC	MAF0.01	0.104534
LMC	UKB-EUR + BBJ	SBayesRC	HapMap3	0.105353
LMC	UKB-EUR + BBJ	SBayesRC	MAF0.01	0.112667
LMC	BBJ	SBayesRC_noAnnot	HapMap3	0.0467128
LMC	BBJ	SBayesRC_noAnnot	MAF0.01	0.0334183
LMC	UKB-EUR	SBayesRC_noAnnot	HapMap3	0.077699
LMC	UKB-EUR	SBayesRC_noAnnot	MAF0.01	0.079511
LMC	UKB-EUR + BBJ	SBayesRC_noAnnot	HapMap3	0.093719
LMC	UKB-EUR + BBJ	SBayesRC_noAnnot	MAF0.01	0.088148
NeuC	BBJ	MegaPRS	MAF0.01	0.0331002
NeuC	UKB-EUR	MegaPRS	MAF0.01	0.070532
NeuC	UKB-EUR + BBJ	MegaPRS	MAF0.01	0.0781571
NeuC	BBJ	PRS-CSx	HapMap3	0.0397688
NeuC	UKB-EUR	PRS-CSx	HapMap3	0.0606334
NeuC	UKB-EUR + BBJ	PRS-CSx	HapMap3	0.0642274
NeuC	UKB-EUR + BBJ	SBayesR	HapMap3	0.0559377
NeuC	BBJ	SBayesRC	HapMap3	0.03301
NeuC	BBJ	SBayesRC	MAF0.01	0.0362029
NeuC	UKB-EUR	SBayesRC	HapMap3	0.0653556
NeuC	UKB-EUR	SBayesRC	MAF0.01	0.067333
NeuC	UKB-EUR + BBJ	SBayesRC	HapMap3	0.0726908
NeuC	UKB-EUR + BBJ	SBayesRC	MAF0.01	0.0751194
NeuC	BBJ	SBayesRC_noAnnot	HapMap3	0.0306425
NeuC	BBJ	SBayesRC_noAnnot	MAF0.01	0.0295366
NeuC	UKB-EUR	SBayesRC_noAnnot	HapMap3	0.0562146
NeuC	UKB-EUR	SBayesRC_noAnnot	MAF0.01	0.0580397
NeuC	UKB-EUR + BBJ	SBayesRC_noAnnot	HapMap3	0.0596144
NeuC	UKB-EUR + BBJ	SBayesRC_noAnnot	MAF0.01	0.0651461
PLC	BBJ	MegaPRS	MAF0.01	0.0947207
PLC	UKB-EUR	MegaPRS	MAF0.01	0.149329
PLC	UKB-EUR + BBJ	MegaPRS	MAF0.01	0.164539
PLC	BBJ	PRS-CSx	HapMap3	0.108212
PLC	UKB-EUR	PRS-CSx	HapMap3	0.136838
PLC	UKB-EUR + BBJ	PRS-CSx	HapMap3	0.139228
PLC	UKB-EUR + BBJ	SBayesR	HapMap3	0.134915
PLC	BBJ	SBayesRC	HapMap3	0.0739627
PLC	BBJ	SBayesRC	MAF0.01	0.112516
PLC	UKB-EUR	SBayesRC	HapMap3	0.145911
PLC	UKB-EUR	SBayesRC	MAF0.01	0.153226
PLC	UKB-EUR + BBJ	SBayesRC	HapMap3	0.157719
PLC	UKB-EUR + BBJ	SBayesRC	MAF0.01	0.168333
PLC	BBJ	SBayesRC_noAnnot	HapMap3	0.101388
PLC	BBJ	SBayesRC_noAnnot	MAF0.01	0.100459
PLC	UKB-EUR	SBayesRC_noAnnot	HapMap3	0.135847
PLC	UKB-EUR	SBayesRC_noAnnot	MAF0.01	0.136058
PLC	UKB-EUR + BBJ	SBayesRC_noAnnot	HapMap3	0.149822
PLC	UKB-EUR + BBJ	SBayesRC_noAnnot	MAF0.01	0.15051
RBC	BBJ	MegaPRS	MAF0.01	0.0616386
RBC	UKB-EUR	MegaPRS	MAF0.01	0.0950771
RBC	UKB-EUR + BBJ	MegaPRS	MAF0.01	0.106043
RBC	BBJ	PRS-CSx	HapMap3	0.0782073
RBC	UKB-EUR	PRS-CSx	HapMap3	0.0836437
RBC	UKB-EUR + BBJ	PRS-CSx	HapMap3	0.0932044
RBC	UKB-EUR + BBJ	SBayesR	HapMap3	0.0868916
RBC	BBJ	SBayesRC	HapMap3	0.0720367
RBC	BBJ	SBayesRC	MAF0.01	0.0735207
RBC	UKB-EUR	SBayesRC	HapMap3	0.0956934
RBC	UKB-EUR	SBayesRC	MAF0.01	0.102081
RBC	UKB-EUR + BBJ	SBayesRC	HapMap3	0.104395
RBC	UKB-EUR + BBJ	SBayesRC	MAF0.01	0.112858
RBC	BBJ	SBayesRC_noAnnot	HapMap3	0.0738888
RBC	BBJ	SBayesRC_noAnnot	MAF0.01	0.0627991
RBC	UKB-EUR	SBayesRC_noAnnot	HapMap3	0.0859864
RBC	UKB-EUR	SBayesRC_noAnnot	MAF0.01	0.0926778
RBC	UKB-EUR + BBJ	SBayesRC_noAnnot	HapMap3	0.100862
RBC	UKB-EUR + BBJ	SBayesRC_noAnnot	MAF0.01	0.100461
Tprotein	BBJ	MegaPRS	MAF0.01	0.0376391
Tprotein	UKB-EUR	MegaPRS	MAF0.01	0.0714185
Tprotein	UKB-EUR + BBJ	MegaPRS	MAF0.01	0.0770953
Tprotein	BBJ	PRS-CSx	HapMap3	0.0446299
Tprotein	UKB-EUR	PRS-CSx	HapMap3	0.061359
Tprotein	UKB-EUR + BBJ	PRS-CSx	HapMap3	0.0667497
Tprotein	UKB-EUR + BBJ	SBayesR	HapMap3	0.06342
Tprotein	BBJ	SBayesRC	HapMap3	0.0374354
Tprotein	BBJ	SBayesRC	MAF0.01	0.0407197
Tprotein	UKB-EUR	SBayesRC	HapMap3	0.0624412
Tprotein	UKB-EUR	SBayesRC	MAF0.01	0.0734843
Tprotein	UKB-EUR + BBJ	SBayesRC	HapMap3	0.0681638
Tprotein	UKB-EUR + BBJ	SBayesRC	MAF0.01	0.078979
Tprotein	BBJ	SBayesRC_noAnnot	HapMap3	0.032986
Tprotein	BBJ	SBayesRC_noAnnot	MAF0.01	0.0354107
Tprotein	UKB-EUR	SBayesRC_noAnnot	HapMap3	0.0606975
Tprotein	UKB-EUR	SBayesRC_noAnnot	MAF0.01	0.0687132
Tprotein	UKB-EUR + BBJ	SBayesRC_noAnnot	HapMap3	0.0642967
Tprotein	UKB-EUR + BBJ	SBayesRC_noAnnot	MAF0.01	0.0712421
Urea	BBJ	MegaPRS	MAF0.01	0.0298944
Urea	UKB-EUR	MegaPRS	MAF0.01	0.0484553
Urea	UKB-EUR + BBJ	MegaPRS	MAF0.01	0.0532705
Urea	BBJ	PRS-CSx	HapMap3	0.0351844
Urea	UKB-EUR	PRS-CSx	HapMap3	0.0508063
Urea	UKB-EUR + BBJ	PRS-CSx	HapMap3	0.0541131
Urea	UKB-EUR + BBJ	SBayesR	HapMap3	0.0475775
Urea	BBJ	SBayesRC	HapMap3	0.0190087
Urea	BBJ	SBayesRC	MAF0.01	0.0235871
Urea	UKB-EUR	SBayesRC	HapMap3	0.0442151
Urea	UKB-EUR	SBayesRC	MAF0.01	0.051179
Urea	UKB-EUR + BBJ	SBayesRC	HapMap3	0.0476175
Urea	UKB-EUR + BBJ	SBayesRC	MAF0.01	0.053013
Urea	BBJ	SBayesRC_noAnnot	HapMap3	0.0192138
Urea	BBJ	SBayesRC_noAnnot	MAF0.01	0.0202116
Urea	UKB-EUR	SBayesRC_noAnnot	HapMap3	0.0446103
Urea	UKB-EUR	SBayesRC_noAnnot	MAF0.01	0.0490299
Urea	UKB-EUR + BBJ	SBayesRC_noAnnot	HapMap3	0.0481905
Urea	UKB-EUR + BBJ	SBayesRC_noAnnot	MAF0.01	0.0505169

## Sheet: ST6
Supplementary Table 6. Cross-ancestry prediction accuracy in UKB African population using training data from UKB-EUR and PAGE (mixed African ancestry) for 8 traits
Trait	Training Data	Method	SNPset	Prediction accuracy (r2)
BMI	UKB-EUR	MegaPRS	MAF0.01	0.0388373
BMI	UKB-EUR + PAGE	MegaPRS	MAF0.01	0.0458622
BMI	PAGE	PRS-CSx	HapMap3	0.025062
BMI	UKB-EUR	PRS-CSx	HapMap3	0.0315872
BMI	UKB-EUR + PAGE	PRS-CSx	HapMap3	0.0399755
BMI	UKB-EUR + PAGE	SBayesR	HapMap3	0.0291378
BMI	PAGE	SBayesRC	HapMap3	0.0150548
BMI	PAGE	SBayesRC	MAF0.01	0.0196729
BMI	UKB-EUR	SBayesRC	HapMap3	0.0313453
BMI	UKB-EUR	SBayesRC	MAF0.01	0.0383259
BMI	UKB-EUR + PAGE	SBayesRC	HapMap3	0.0344971
BMI	UKB-EUR + PAGE	SBayesRC	MAF0.01	0.0454981
BMI	PAGE	SBayesRC_noAnnot	HapMap3	0.0170215
BMI	PAGE	SBayesRC_noAnnot	MAF0.01	0.0182171
BMI	UKB-EUR	SBayesRC_noAnnot	HapMap3	0.0295022
BMI	UKB-EUR	SBayesRC_noAnnot	MAF0.01	0.0318335
BMI	UKB-EUR + PAGE	SBayesRC_noAnnot	HapMap3	0.0373471
BMI	UKB-EUR + PAGE	SBayesRC_noAnnot	MAF0.01	0.0378372
CHL	PAGE	MegaPRS	MAF0.01	0.0317986
CHL	UKB-EUR	MegaPRS	MAF0.01	0.0710693
CHL	UKB-EUR + PAGE	MegaPRS	MAF0.01	0.0719541
CHL	PAGE	PRS-CSx	HapMap3	0.0376995
CHL	UKB-EUR	PRS-CSx	HapMap3	0.0377957
CHL	UKB-EUR + PAGE	PRS-CSx	HapMap3	0.0451041
CHL	UKB-EUR + PAGE	SBayesR	HapMap3	0.0709956
CHL	PAGE	SBayesRC	HapMap3	0.0575461
CHL	PAGE	SBayesRC	MAF0.01	0.0633798
CHL	UKB-EUR	SBayesRC	HapMap3	0.0583895
CHL	UKB-EUR	SBayesRC	MAF0.01	0.0867509
CHL	UKB-EUR + PAGE	SBayesRC	HapMap3	0.0741713
CHL	UKB-EUR + PAGE	SBayesRC	MAF0.01	0.0923876
CHL	PAGE	SBayesRC_noAnnot	HapMap3	0.0555638
CHL	PAGE	SBayesRC_noAnnot	MAF0.01	0.0684115
CHL	UKB-EUR	SBayesRC_noAnnot	HapMap3	0.0558944
CHL	UKB-EUR	SBayesRC_noAnnot	MAF0.01	0.0749431
CHL	UKB-EUR + PAGE	SBayesRC_noAnnot	HapMap3	0.072161
CHL	UKB-EUR + PAGE	SBayesRC_noAnnot	MAF0.01	0.0882189
DBP	PAGE	MegaPRS	MAF0.01	0.00395486
DBP	UKB-EUR	MegaPRS	MAF0.01	0.0131505
DBP	UKB-EUR + PAGE	MegaPRS	MAF0.01	0.00897992
DBP	PAGE	PRS-CSx	HapMap3	0.00599778
DBP	UKB-EUR	PRS-CSx	HapMap3	0.0120799
DBP	UKB-EUR + PAGE	PRS-CSx	HapMap3	0.00925907
DBP	UKB-EUR + PAGE	SBayesR	HapMap3	0.0102604
DBP	PAGE	SBayesRC	HapMap3	0.00655337
DBP	PAGE	SBayesRC	MAF0.01	0.00523002
DBP	UKB-EUR	SBayesRC	HapMap3	0.0106589
DBP	UKB-EUR	SBayesRC	MAF0.01	0.0131811
DBP	UKB-EUR + PAGE	SBayesRC	HapMap3	0.0105886
DBP	UKB-EUR + PAGE	SBayesRC	MAF0.01	0.0133586
DBP	PAGE	SBayesRC_noAnnot	HapMap3	0.00486294
DBP	PAGE	SBayesRC_noAnnot	MAF0.01	0.00382114
DBP	UKB-EUR	SBayesRC_noAnnot	HapMap3	0.0109699
DBP	UKB-EUR	SBayesRC_noAnnot	MAF0.01	0.0129092
DBP	UKB-EUR + PAGE	SBayesRC_noAnnot	HapMap3	0.00860243
DBP	UKB-EUR + PAGE	SBayesRC_noAnnot	MAF0.01	0.0118934
HDL	PAGE	MegaPRS	MAF0.01	0.0454716
HDL	UKB-EUR	MegaPRS	MAF0.01	0.0731609
HDL	UKB-EUR + PAGE	MegaPRS	MAF0.01	0.0819137
HDL	PAGE	PRS-CSx	HapMap3	0.0490854
HDL	UKB-EUR	PRS-CSx	HapMap3	0.0519777
HDL	UKB-EUR + PAGE	PRS-CSx	HapMap3	0.0647523
HDL	UKB-EUR + PAGE	SBayesR	HapMap3	0.0621087
HDL	PAGE	SBayesRC	HapMap3	0.0577309
HDL	PAGE	SBayesRC	MAF0.01	0.060223
HDL	UKB-EUR	SBayesRC	HapMap3	0.0670772
HDL	UKB-EUR	SBayesRC	MAF0.01	0.0753382
HDL	UKB-EUR + PAGE	SBayesRC	HapMap3	0.0787006
HDL	UKB-EUR + PAGE	SBayesRC	MAF0.01	0.088629
HDL	PAGE	SBayesRC_noAnnot	HapMap3	0.0558007
HDL	PAGE	SBayesRC_noAnnot	MAF0.01	0.0565752
HDL	UKB-EUR	SBayesRC_noAnnot	HapMap3	0.0686642
HDL	UKB-EUR	SBayesRC_noAnnot	MAF0.01	0.06061
HDL	UKB-EUR + PAGE	SBayesRC_noAnnot	HapMap3	0.0737653
HDL	UKB-EUR + PAGE	SBayesRC_noAnnot	MAF0.01	0.0754717
HT	PAGE	MegaPRS	MAF0.01	0.0391113
HT	UKB-EUR	MegaPRS	MAF0.01	0.0868617
HT	UKB-EUR + PAGE	MegaPRS	MAF0.01	0.0960278
HT	PAGE	PRS-CSx	HapMap3	0.0544211
HT	UKB-EUR	PRS-CSx	HapMap3	0.0752799
HT	UKB-EUR + PAGE	PRS-CSx	HapMap3	0.0838277
HT	UKB-EUR + PAGE	SBayesR	HapMap3	0.0707841
HT	PAGE	SBayesRC	HapMap3	0.0501277
HT	PAGE	SBayesRC	MAF0.01	0.0441935
HT	UKB-EUR	SBayesRC	HapMap3	0.0757726
HT	UKB-EUR	SBayesRC	MAF0.01	0.095175
HT	UKB-EUR + PAGE	SBayesRC	HapMap3	0.0925798
HT	UKB-EUR + PAGE	SBayesRC	MAF0.01	0.100646
HT	PAGE	SBayesRC_noAnnot	HapMap3	0.0481753
HT	PAGE	SBayesRC_noAnnot	MAF0.01	0.0472404
HT	UKB-EUR	SBayesRC_noAnnot	HapMap3	0.0700327
HT	UKB-EUR	SBayesRC_noAnnot	MAF0.01	0.0835534
HT	UKB-EUR + PAGE	SBayesRC_noAnnot	HapMap3	0.0889669
HT	UKB-EUR + PAGE	SBayesRC_noAnnot	MAF0.01	0.0976509
PLC	PAGE	MegaPRS	MAF0.01	0.0237432
PLC	UKB-EUR	MegaPRS	MAF0.01	0.0832237
PLC	UKB-EUR + PAGE	MegaPRS	MAF0.01	0.0861182
PLC	PAGE	PRS-CSx	HapMap3	0.0315534
PLC	UKB-EUR	PRS-CSx	HapMap3	0.0592219
PLC	UKB-EUR + PAGE	PRS-CSx	HapMap3	0.0618788
PLC	UKB-EUR + PAGE	SBayesR	HapMap3	0.0616792
PLC	PAGE	SBayesRC	HapMap3	0.0306633
PLC	PAGE	SBayesRC	MAF0.01	0.0325869
PLC	UKB-EUR	SBayesRC	HapMap3	0.0652372
PLC	UKB-EUR	SBayesRC	MAF0.01	0.0807919
PLC	UKB-EUR + PAGE	SBayesRC	HapMap3	0.0709704
PLC	UKB-EUR + PAGE	SBayesRC	MAF0.01	0.0828281
PLC	PAGE	SBayesRC_noAnnot	HapMap3	0.0285541
PLC	PAGE	SBayesRC_noAnnot	MAF0.01	0.0352952
PLC	UKB-EUR	SBayesRC_noAnnot	HapMap3	0.0614098
PLC	UKB-EUR	SBayesRC_noAnnot	MAF0.01	0.0726587
PLC	UKB-EUR + PAGE	SBayesRC_noAnnot	HapMap3	0.0676995
PLC	UKB-EUR + PAGE	SBayesRC_noAnnot	MAF0.01	0.0769936
SBP	PAGE	MegaPRS	MAF0.01	0.00201552
SBP	UKB-EUR	MegaPRS	MAF0.01	0.0199666
SBP	UKB-EUR + PAGE	MegaPRS	MAF0.01	0.0182658
SBP	PAGE	PRS-CSx	HapMap3	0.00444646
SBP	UKB-EUR	PRS-CSx	HapMap3	0.0133756
SBP	UKB-EUR + PAGE	PRS-CSx	HapMap3	0.0129124
SBP	UKB-EUR + PAGE	SBayesR	HapMap3	0.0137405
SBP	PAGE	SBayesRC	HapMap3	0.00323653
SBP	PAGE	SBayesRC	MAF0.01	0.00291194
SBP	UKB-EUR	SBayesRC	HapMap3	0.0155248
SBP	UKB-EUR	SBayesRC	MAF0.01	0.0182671
SBP	UKB-EUR + PAGE	SBayesRC	HapMap3	0.0161602
SBP	UKB-EUR + PAGE	SBayesRC	MAF0.01	0.0185854
SBP	PAGE	SBayesRC_noAnnot	HapMap3	0.00213284
SBP	PAGE	SBayesRC_noAnnot	MAF0.01	0.00203378
SBP	UKB-EUR	SBayesRC_noAnnot	HapMap3	0.0143673
SBP	UKB-EUR	SBayesRC_noAnnot	MAF0.01	0.0159475
SBP	UKB-EUR + PAGE	SBayesRC_noAnnot	HapMap3	0.0125913
SBP	UKB-EUR + PAGE	SBayesRC_noAnnot	MAF0.01	0.0161807
WBC	PAGE	MegaPRS	MAF0.01	0.036555
WBC	UKB-EUR	MegaPRS	MAF0.01	0.0308499
WBC	UKB-EUR + PAGE	MegaPRS	MAF0.01	0.0597214
WBC	PAGE	PRS-CSx	HapMap3	0.0459156
WBC	UKB-EUR	PRS-CSx	HapMap3	0.02608
WBC	UKB-EUR + PAGE	PRS-CSx	HapMap3	0.0629875
WBC	UKB-EUR + PAGE	SBayesR	HapMap3	0.0261653
WBC	PAGE	SBayesRC	HapMap3	0.0518135
WBC	PAGE	SBayesRC	MAF0.01	0.0563913
WBC	UKB-EUR	SBayesRC	HapMap3	0.0321945
WBC	UKB-EUR	SBayesRC	MAF0.01	0.0322073
WBC	UKB-EUR + PAGE	SBayesRC	HapMap3	0.0755571
WBC	UKB-EUR + PAGE	SBayesRC	MAF0.01	0.0815307
WBC	PAGE	SBayesRC_noAnnot	HapMap3	0.0519364
WBC	PAGE	SBayesRC_noAnnot	MAF0.01	0.0545568
WBC	UKB-EUR	SBayesRC_noAnnot	HapMap3	0.0260214
WBC	UKB-EUR	SBayesRC_noAnnot	MAF0.01	0.0238613
WBC	UKB-EUR + PAGE	SBayesRC_noAnnot	HapMap3	0.0715001
WBC	UKB-EUR + PAGE	SBayesRC_noAnnot	MAF0.01	0.0757211

## Sheet: ST7
Supplementary Table 7. Out-of-sample prediction accuracy in European ancestry using external summary statistics
We used data from FinnGen for training and UKB for validation or data from published meta-GWAS for training and Lifelines for validation.
Trait	Method	Prediction accuracy(r2)	Category
Asthma	LDpred2	0.0086554	FinnGen -> UKB
Asthma	LDpred-funct	0.00574451	FinnGen -> UKB
Asthma	MegaPRS	0.00793895	FinnGen -> UKB
Asthma	SBayesRC	0.0108698	FinnGen -> UKB
BC	LDpred2	0.0219772	FinnGen -> UKB
BC	LDpred-funct	0.00796021	FinnGen -> UKB
BC	MegaPRS	0.0168126	FinnGen -> UKB
BC	SBayesRC	0.0233307	FinnGen -> UKB
HBP	LDpred2	0.0367705	FinnGen -> UKB
HBP	LDpred-funct	0.0338728	FinnGen -> UKB
HBP	MegaPRS	0.0342984	FinnGen -> UKB
HBP	SBayesRC	0.0403617	FinnGen -> UKB
T2D	LDpred2	0.0404208	FinnGen -> UKB
T2D	LDpred-funct	0.034745	FinnGen -> UKB
T2D	MegaPRS	0.0357901	FinnGen -> UKB
T2D	SBayesRC	0.0459582	FinnGen -> UKB
GLAUC	LDpred2	0.020296	FinnGen -> UKB
GLAUC	LDpred-funct	0.00969061	FinnGen -> UKB
GLAUC	MegaPRS	0.0190428	FinnGen -> UKB
GLAUC	SBayesRC	0.0236551	FinnGen -> UKB
T2D	LDpred2	0.0293252	Meta -> LifeLines
T2D	LDpred-funct	0.0315961	Meta -> LifeLines
T2D	MegaPRS	0.0349469	Meta -> LifeLines
T2D	SBayesRC	0.0406171	Meta -> LifeLines
DBP	LDpred2	0.0917246	Meta -> LifeLines
DBP	LDpred-funct	0.0938238	Meta -> LifeLines
DBP	MegaPRS	0.106523	Meta -> LifeLines
DBP	SBayesRC	0.111594	Meta -> LifeLines
BMI	LDpred2	0.151497	Meta -> LifeLines
BMI	LDpred-funct	0.151289	Meta -> LifeLines
BMI	MegaPRS	0.159645	Meta -> LifeLines
BMI	SBayesRC	0.162013	Meta -> LifeLines
HT	LDpred2	0.381953	Meta -> LifeLines
HT	LDpred-funct	0.363096	Meta -> LifeLines
HT	MegaPRS	0.396082	Meta -> LifeLines
HT	SBayesRC	0.397289	Meta -> LifeLines

## Sheet: ST8
Supplementary Table 8. Mean prediction accuracy, regression slope and AUC in the UKB cross-validation for the remaining 22 non-independent traits
Trait	Method	SNP_Annot	Prediction accuracy (r2)	Slope	AUC	Effect/SD_PRS	OR/SD_PRS
AFLB	LDpred-funct	Imputed7M_Annot	0.05483	0.986433
AFLB	LDpred2	HapMap3_noAnnot	0.0461669	1.04746
AFLB	MegaPRS	Imputed7M_Annot	0.050324	0.826464
AFLB	SBayesR	HapMap3_noAnnot	0.0461569	0.907839
AFLB	SBayesRC	Imputed7M_Annot	0.049562	0.930444
Albumin	LDpred-funct	Imputed7M_Annot	0.0769839	0.989188
Albumin	LDpred2	HapMap3_noAnnot	0.0755621	1.15775
Albumin	MegaPRS	Imputed7M_Annot	0.0905079	1.01223
Albumin	SBayesR	HapMap3_noAnnot	0.0779035	0.996711
Albumin	SBayesRC	Imputed7M_Annot	0.0952851	0.990227
BC	LDpred-funct	Imputed7M_Annot	0.0185945	32.6074	0.605571	-0.388554	0.678037
BC	LDpred2	HapMap3_noAnnot	0.0173319	1.03286	0.599376	0.375086	1.45512
BC	MegaPRS	Imputed7M_Annot	0.0159835	4.53956	0.595523	0.359997	1.43333
BC	SBayesR	HapMap3_noAnnot	0.0188149	1.02621	0.60323	0.39029	1.47741
BC	SBayesRC	Imputed7M_Annot	0.0188318	0.984859	0.603366	0.390289	1.47741
BFP	LDpred-funct	Imputed7M_Annot	0.123529	0.994144
BFP	LDpred2	HapMap3_noAnnot	0.116128	1.08098
BFP	MegaPRS	Imputed7M_Annot	0.127252	0.963957
BFP	SBayesR	HapMap3_noAnnot	0.117208	0.955562
BFP	SBayesRC	Imputed7M_Annot	0.128424	0.951667
BMR	LDpred-funct	Imputed7M_Annot	0.184987	0.991791
BMR	LDpred2	HapMap3_noAnnot	0.180773	1.09051
BMR	MegaPRS	Imputed7M_Annot	0.198533	0.990701
BMR	SBayesR	HapMap3_noAnnot	0.182893	0.966049
BMR	SBayesRC	Imputed7M_Annot	0.202476	0.955069
DBP	LDpred-funct	Imputed7M_Annot	0.0625055	0.9966
DBP	LDpred2	HapMap3_noAnnot	0.0597072	1.16432
DBP	MegaPRS	Imputed7M_Annot	0.0669223	1.01449
DBP	SBayesR	HapMap3_noAnnot	0.0605578	0.984877
DBP	SBayesRC	Imputed7M_Annot	0.0685793	0.983053
FEV	LDpred-funct	Imputed7M_Annot	0.0954277	0.994312
FEV	LDpred2	HapMap3_noAnnot	0.0910745	0.984903
FEV	MegaPRS	Imputed7M_Annot	0.1027	0.864541
FEV	SBayesR	HapMap3_noAnnot	0.092168	0.959892
FEV	SBayesRC	Imputed7M_Annot	0.10504	0.956444
FFR	LDpred-funct	Imputed7M_Annot	0.104254	0.989138
FFR	LDpred2	HapMap3_noAnnot	0.106124	1.05107
FFR	MegaPRS	Imputed7M_Annot	0.117294	1.00762
FFR	SBayesR	HapMap3_noAnnot	0.108033	0.99184
FFR	SBayesRC	Imputed7M_Annot	0.120882	0.985347
FIS	LDpred-funct	Imputed7M_Annot	0.0808783	0.982436
FIS	LDpred2	HapMap3_noAnnot	0.0697568	1.00823
FIS	MegaPRS	Imputed7M_Annot	0.076311	0.869929
FIS	SBayesR	HapMap3_noAnnot	0.0692247	0.947321
FIS	SBayesRC	Imputed7M_Annot	0.076263	0.968198
FVC	LDpred-funct	Imputed7M_Annot	0.116636	0.996209
FVC	LDpred2	HapMap3_noAnnot	0.110777	1.0138
FVC	MegaPRS	Imputed7M_Annot	0.124191	0.866152
FVC	SBayesR	HapMap3_noAnnot	0.112325	0.952661
FVC	SBayesRC	Imputed7M_Annot	0.127384	0.945148
HC	LDpred-funct	Imputed7M_Annot	0.123452	0.99731
HC	LDpred2	HapMap3_noAnnot	0.117163	1.09966
HC	MegaPRS	Imputed7M_Annot	0.128256	1.01842
HC	SBayesR	HapMap3_noAnnot	0.118041	0.977712
HC	SBayesRC	Imputed7M_Annot	0.130485	0.977349
HDL	LDpred-funct	Imputed7M_Annot	0.195518	0.997332
HDL	LDpred2	HapMap3_noAnnot	0.203206	1.00546
HDL	MegaPRS	Imputed7M_Annot	0.22268	0.992336
HDL	SBayesR	HapMap3_noAnnot	0.209063	0.986583
HDL	SBayesRC	Imputed7M_Annot	0.228041	0.970017
HGSL	LDpred-funct	Imputed7M_Annot	0.0506856	0.985752
HGSL	LDpred2	HapMap3_noAnnot	0.0457658	0.941089
HGSL	MegaPRS	Imputed7M_Annot	0.0519115	0.920723
HGSL	SBayesR	HapMap3_noAnnot	0.0462846	0.962986
HGSL	SBayesRC	Imputed7M_Annot	0.0522193	0.96956
HGSR	LDpred-funct	Imputed7M_Annot	0.052465	0.984945
HGSR	LDpred2	HapMap3_noAnnot	0.0473075	1.09387
HGSR	MegaPRS	Imputed7M_Annot	0.0544639	0.937708
HGSR	SBayesR	HapMap3_noAnnot	0.0481173	0.964616
HGSR	SBayesRC	Imputed7M_Annot	0.0550582	0.970757
ImpLegR	LDpred-funct	Imputed7M_Annot	0.147581	0.994222
ImpLegR	LDpred2	HapMap3_noAnnot	0.143281	1.06961
ImpLegR	MegaPRS	Imputed7M_Annot	0.158522	1.04717
ImpLegR	SBayesR	HapMap3_noAnnot	0.144756	0.991895
ImpLegR	SBayesRC	Imputed7M_Annot	0.16141	0.987027
Irritability	LDpred-funct	Imputed7M_Annot	0.016806	4.94375	0.588007	-0.31951	0.726505
Irritability	LDpred2	HapMap3_noAnnot	0.0125823	0.999191	0.57629	0.275304	1.31693
Irritability	MegaPRS	Imputed7M_Annot	0.0150238	1.89848	0.583646	0.301765	1.35224
Irritability	SBayesR	HapMap3_noAnnot	0.0131894	0.980096	0.578257	0.282097	1.32591
Irritability	SBayesRC	Imputed7M_Annot	0.0145954	1.00111	0.582085	0.297132	1.34599
MNC	LDpred-funct	Imputed7M_Annot	0.169542	0.998942
MNC	LDpred2	HapMap3_noAnnot	0.173004	1.02208
MNC	MegaPRS	Imputed7M_Annot	0.198596	1.00198
MNC	SBayesR	HapMap3_noAnnot	0.176923	0.994776
MNC	SBayesRC	Imputed7M_Annot	0.207947	0.9781
RBCDW	LDpred-funct	Imputed7M_Annot	0.14479	0.999054
RBCDW	LDpred2	HapMap3_noAnnot	0.161219	1.01762
RBCDW	MegaPRS	Imputed7M_Annot	0.17222	1.02605
RBCDW	SBayesR	HapMap3_noAnnot	0.164049	0.995316
RBCDW	SBayesRC	Imputed7M_Annot	0.179701	0.971148
RetC	LDpred-funct	Imputed7M_Annot	0.135683	0.995065
RetC	LDpred2	HapMap3_noAnnot	0.144044	1.07681
RetC	MegaPRS	Imputed7M_Annot	0.158491	1.00802
RetC	SBayesR	HapMap3_noAnnot	0.147431	0.985102
RetC	SBayesRC	Imputed7M_Annot	0.164099	0.970295
SBP	LDpred-funct	Imputed7M_Annot	0.0604558	0.997382
SBP	LDpred2	HapMap3_noAnnot	0.0584606	1.18707
SBP	MegaPRS	Imputed7M_Annot	0.0655965	0.967782
SBP	SBayesR	HapMap3_noAnnot	0.0597168	0.983438
SBP	SBayesRC	Imputed7M_Annot	0.0677875	0.983631
WBC	LDpred-funct	Imputed7M_Annot	0.124539	0.996162
WBC	LDpred2	HapMap3_noAnnot	0.124023	1.02603
WBC	MegaPRS	Imputed7M_Annot	0.137995	1.01154
WBC	SBayesR	HapMap3_noAnnot	0.125957	0.982996
WBC	SBayesRC	Imputed7M_Annot	0.143525	0.968962
WC	LDpred-funct	Imputed7M_Annot	0.106009	1.00037
WC	LDpred2	HapMap3_noAnnot	0.098835	1.12212
WC	MegaPRS	Imputed7M_Annot	0.108564	0.989938
WC	SBayesR	HapMap3_noAnnot	0.0997235	0.968426
WC	SBayesRC	Imputed7M_Annot	0.109438	0.97034

## Sheet: ST9
Supplementary Table 9. Contribution of selected functional categories to prediction accuracy and estimation of functional genetic architecture in 28 complex traits
Annotation	Annotation_BaselineLD 2.2	perSNP_hsq_enrich	Dist_zero_effect	Dist_small_effect	Dist_medium_effect	Dist_large_effect	Dist_veryLarge_effect	Proportion_SNPs	Proportion_Prediction_Accuracy	perSNP_Predictability_enrich
Non_synonymous	non_synonymous	18.75 ± 2.54	-3.64e-03 ± 4.15e-04	3.58e-03 ± 4.12e-04	4.83e-05 ± 6.32e-06	6.74e-06 ± 2.09e-06	1.01e-06 ± 4.96e-07	0.31	12.92 ± 1.16	41.41 ± 3.72
Promoter_Ancient	Ancient_Sequence_Age_Human_Promoter	11.04 ± 0.97	-4.00e-03 ± 5.12e-04	3.97e-03 ± 5.10e-04	2.85e-05 ± 6.26e-06	1.27e-06 ± 5.10e-07	5.85e-08 ± 4.40e-08	0.46	12.67 ± 0.71	27.74 ± 1.56
Promoter_ExAC	Human_Promoter_Villar_ExAC	9.63 ± 0.75	-5.15e-03 ± 6.49e-04	5.12e-03 ± 6.47e-04	3.32e-05 ± 6.86e-06	9.81e-07 ± 2.68e-07	8.97e-08 ± 3.58e-08	0.27	6.89 ± 0.38	25.09 ± 1.39
GERP	GERP.RSsup4	9.34 ± 0.59	-4.13e-03 ± 5.23e-04	4.09e-03 ± 5.20e-04	3.00e-05 ± 6.28e-06	1.53e-06 ± 7.96e-07	3.93e-07 ± 2.37e-07	0.98	21.54 ± 1.37	22.03 ± 1.4
Intron.flank	Intron_UCSC.flanking.500	8.82 ± 0.93	2.36e-04 ± 2.06e-04	-2.46e-04 ± 2.04e-04	8.95e-06 ± 3.11e-06	1.01e-06 ± 5.05e-07	2.33e-07 ± 1.22e-07	1	19.69 ± 1.3	19.7 ± 1.3
Coding	Coding_UCSC	7.58 ± 0.63	-3.96e-03 ± 4.08e-04	3.94e-03 ± 4.07e-04	2.15e-05 ± 5.18e-06	1.29e-06 ± 5.62e-07	4.00e-07 ± 2.43e-07	1.56	25.86 ± 1.32	16.55 ± 0.85
Conserved_Mammal46	Conserved_Mammal_phastCons46way	6.95 ± 0.35	-8.58e-04 ± 2.11e-04	8.27e-04 ± 2.10e-04	3.02e-05 ± 5.46e-06	1.13e-06 ± 3.94e-07	1.43e-07 ± 7.30e-08	2.48	37.4 ± 1.99	15.06 ± 0.8
Conserved_Primate	Conserved_Primate_phastCons46way	6.78 ± 0.41	-4.06e-03 ± 9.35e-04	3.96e-03 ± 9.28e-04	1.02e-04 ± 2.78e-05	2.11e-06 ± 9.50e-07	7.21e-08 ± 4.00e-08	2.29	34.62 ± 2.35	15.09 ± 1.02
Conserved_Mammal29	Conserved_LindbladToh	6.71 ± 0.28	-5.42e-03 ± 6.43e-04	5.40e-03 ± 6.45e-04	2.76e-05 ± 7.16e-06	5.37e-07 ± 1.74e-07	6.58e-08 ± 3.30e-08	2.86	40.53 ± 1.85	14.15 ± 0.64
Promoter_Ancient.flank	Ancient_Sequence_Age_Human_Promoter.flanking.500	6.1 ± 1.02	-1.48e-03 ± 3.05e-04	1.47e-03 ± 3.04e-04	1.55e-05 ± 3.24e-06	6.17e-07 ± 2.30e-07	1.61e-07 ± 1.04e-07	0.55	10.39 ± 0.76	18.91 ± 1.39
Enhancer_Ancient	Ancient_Sequence_Age_Human_Enhancer	6.04 ± 0.58	-1.83e-03 ± 3.07e-04	1.81e-03 ± 3.05e-04	1.61e-05 ± 4.35e-06	3.53e-07 ± 2.62e-07	8.11e-08 ± 5.32e-08	0.57	9.19 ± 0.54	16.01 ± 0.93
TSS	TSS_Hoffman	5.97 ± 0.45	-1.07e-03 ± 2.18e-04	1.06e-03 ± 2.17e-04	9.34e-06 ± 2.43e-06	5.26e-07 ± 2.41e-07	1.66e-07 ± 1.13e-07	1.83	24.35 ± 1.07	13.3 ± 0.59
Promoter_Human	Human_Promoter_Villar	5.95 ± 0.49	-5.79e-04 ± 3.26e-04	5.66e-04 ± 3.23e-04	9.41e-06 ± 4.54e-06	2.89e-06 ± 1.87e-06	8.93e-07 ± 6.32e-07	1.59	20.27 ± 0.92	12.79 ± 0.58
UTR5	UTR_5_UCSC	5.89 ± 0.55	-1.30e-04 ± 2.21e-04	1.24e-04 ± 2.19e-04	5.80e-06 ± 1.96e-06	2.85e-07 ± 2.76e-07	5.50e-08 ± 4.87e-08	0.56	9.15 ± 0.52	16.21 ± 0.92
Conserved_Vertebrate	Conserved_Vertebrate_phastCons46way	5.58 ± 0.27	-7.27e-04 ± 2.02e-04	7.05e-04 ± 2.02e-04	2.13e-05 ± 4.38e-06	6.39e-07 ± 3.08e-07	9.31e-08 ± 4.85e-08	3.17	38.23 ± 2.03	12.08 ± 0.64
BivFlnk	BivFlnk	5.24 ± 0.23	-2.15e-03 ± 6.11e-04	2.12e-03 ± 6.06e-04	3.10e-05 ± 8.16e-06	8.25e-07 ± 4.81e-07	5.14e-08 ± 2.74e-08	1.38	16.19 ± 0.69	11.7 ± 0.5
Enhancer_Human	Enhancer_Andersson	5.01 ± 0.98	-2.31e-03 ± 9.82e-04	2.30e-03 ± 9.79e-04	1.58e-05 ± 3.92e-06	5.03e-07 ± 2.31e-07	7.62e-08 ± 4.93e-08	0.45	6.75 ± 0.91	15.08 ± 2.03
Synonymous	synonymous	4.04 ± 0.33	2.66e-03 ± 2.50e-04	-2.65e-03 ± 2.50e-04	-4.13e-06 ± 9.18e-07	-2.77e-07 ± 1.33e-07	1.21e-08 ± 2.04e-08	0.34	5.71 ± 0.37	16.7 ± 1.1
UTR3	UTR_3_UCSC	3.91 ± 0.25	-4.20e-04 ± 2.53e-04	4.08e-04 ± 2.51e-04	1.19e-05 ± 3.04e-06	3.21e-07 ± 1.78e-07	2.52e-08 ± 2.74e-08	1.18	12.78 ± 0.69	10.82 ± 0.58
Promoter_Human.flank	Human_Promoter_Villar.flanking.500	3.57 ± 1.06	-9.98e-04 ± 2.65e-04	9.88e-04 ± 2.64e-04	9.84e-06 ± 2.42e-06	3.06e-07 ± 1.10e-07	1.87e-07 ± 1.35e-07	0.36	5.44 ± 0.6	15.09 ± 1.65
Transcr.flank	Transcr_Hoffman.flanking.500	0.73 ± 0.02	2.22e-04 ± 2.77e-05	-2.19e-04 ± 2.73e-05	-2.13e-06 ± 9.56e-07	-1.18e-07 ± 8.57e-08	1.28e-08 ± 1.43e-08	41.77	47.24 ± 2.69	1.13 ± 0.06
MAFbin2	MAFbin2	0.72 ± 0.02	1.81e-04 ± 1.14e-04	-1.83e-04 ± 1.14e-04	1.23e-06 ± 1.80e-06	3.03e-07 ± 1.22e-07	4.66e-08 ± 2.87e-08	7.16	7.6 ± 0.41	1.06 ± 0.06
Repressed.flank	Repressed_Hoffman.flanking.500	0.71 ± 0.03	7.12e-04 ± 7.85e-05	-7.08e-04 ± 7.83e-05	-3.60e-06 ± 1.22e-06	-1.91e-07 ± 9.82e-08	-1.31e-08 ± 1.17e-08	26.08	34.89 ± 3.15	1.34 ± 0.12
H3K4me1.flank	H3K4me1_Trynka.flanking.500	0.66 ± 0.03	3.12e-04 ± 5.81e-05	-3.19e-04 ± 5.81e-05	6.17e-06 ± 1.57e-06	3.16e-07 ± 1.52e-07	1.65e-08 ± 1.72e-08	17.86	32.48 ± 3.22	1.82 ± 0.18
Repressed	Repressed_Hoffman	0.58 ± 0.03	8.72e-04 ± 6.17e-05	-8.68e-04 ± 6.16e-05	-3.92e-06 ± 1.47e-06	-1.57e-07 ± 1.14e-07	7.56e-09 ± 1.28e-08	45.24	34.44 ± 3.18	0.76 ± 0.07
